# Supplementary material for: Genomic Prediction Strategies for Dry-Down-Related Traits in Maize
Source: Front Plant Sci. 2022 Jun 30;13:930429. doi: 10.3389/fpls.2022.930429 (PMC9280646; doi:10.3389/fpls.2022.930429)
Supplement: Supplementary Table 1 — Information on the phenotype data of dry-down-related traits. [file Data_Sheet_1.CSV]

ENTRY	ID_GBS	ROW	COL	YEAR	LOC	POP	REP	BWC	HWC	DR	CHANGE_DR	F-B	B-B	B-F
17HN0193	bna_10_1	4	48	2017	HN	RILS	1	39.24	22.3	2.42	16.94	59	103	44
17HN0712	bna_10_1	12	9	2017	HN	RILS	2	34.02	17.46	2.365714286	16.56	58	109	51
17SF0497	bna_10_1	8	64	2017	SF	RILS	1	40.125	15.875	1.616666667	24.25000001	81	124	43
17SF0523	bna_10_1	8	38	2017	SF	RILS	2	34.6	16.4	1.213333333	18.2	76	122	46
19SN3851	bna_10_1	1	15	2019	SN	RILS	1	37.2	NA	NA	NA	62	86	24
19SN4243	bna_10_1	9	39	2019	SN	RILS	2	NA	NA	NA	NA	0	88	88
17HN0339	bna_10_10	6	22	2017	HN	RILS	1	32.36666667	16.8	2.223809524	15.56666667	65	112	47
17HN0740	bna_10_10	13	20	2017	HN	RILS	2	35.72	44.9	-1.311428571	-9.179999997	70	113	43
17SF0214	bna_10_10	4	67	2017	SF	RILS	1	27.48333333	15.1	0.825555556	12.38333334	79	NA	NA
17SF0535	bna_10_10	8	26	2017	SF	RILS	2	36	15.55	1.363333333	20.45	76	132	56
19SN3860	bna_10_10	1	6	2019	SN	RILS	1	19.36666667	15.33333333	0.268888889	4.033333335	60	88	28
19SN4252	bna_10_10	9	30	2019	SN	RILS	2	25.65	12.35	0.886666667	13.30000001	51	86	35
17HN0026	bna_10_2	1	26	2017	HN	RILS	1	30.96	18.9	1.722857143	12.06	61	NA	NA
17HN0940	bna_10_2	16	21	2017	HN	RILS	2	25.26	23.04	0.317142857	2.219999999	59	113	54
17SF0394	bna_10_2	6	27	2017	SF	RILS	1	35.53333333	17.68333333	1.19	17.85	77	127	50
17SF0524	bna_10_2	8	37	2017	SF	RILS	2	27.03333333	13.43333333	0.906666667	13.60000001	76	132	56
19SN3852	bna_10_2	1	14	2019	SN	RILS	1	40.13333333	18	1.475555556	22.13333334	42	86	44
19SN4244	bna_10_2	9	38	2019	SN	RILS	2	35.15	18.8	1.09	16.35	39	84	45
17HN0427	bna_10_3	8	54	2017	HN	RILS	1	35.16	19.2	2.28	15.96	61	112	51
17HN0853	bna_10_3	15	13	2017	HN	RILS	2	27.58	19.32	1.18	8.26	61	113	52
17SF0477	bna_10_3	7	57	2017	SF	RILS	1	29.43333333	17.75	0.778888889	11.68333334	82	138	56
17SF0526	bna_10_3	8	35	2017	SF	RILS	2	39.4	17.56666667	1.455555556	21.83333334	81	132	51
19SN3853	bna_10_3	1	13	2019	SN	RILS	1	36.05	NA	NA	NA	51	88	37
19SN4245	bna_10_3	9	37	2019	SN	RILS	2	38.05	20.8	1.15	17.25	49	88	39
17HN0099	bna_10_4	2	22	2017	HN	RILS	1	34.32	27.24	1.011428571	7.079999997	68	NA	NA
17HN0663	bna_10_4	12	58	2017	HN	RILS	2	30.94	21.46	1.354285714	9.479999998	68	113	45
17SF0143	bna_10_4	3	3	2017	SF	RILS	1	28.55	17.68333333	0.724444444	10.86666666	105	142	37
19SN3854	bna_10_4	1	12	2019	SN	RILS	1	26	NA	NA	NA	48	84	36
19SN4246	bna_10_4	9	36	2019	SN	RILS	2	32.56666667	24.6	0.531111111	7.966666665	46	86	40
17HN0164	bna_10_5	3	44	2017	HN	RILS	1	26.86	17.12	1.391428571	9.739999997	62	111	49
17HN0858	bna_10_5	15	18	2017	HN	RILS	2	24.68	16.12	1.222857143	8.560000001	58	113	55
17SF0096	bna_10_5	2	45	2017	SF	RILS	1	34.35	18.66666667	1.045555556	15.68333334	71	121	50
17SF0528	bna_10_5	8	33	2017	SF	RILS	2	34.93333333	14.75	1.345555556	20.18333334	69	132	63
19SN3855	bna_10_5	1	11	2019	SN	RILS	1	31.3	14.5	1.12	16.8	50	86	36
19SN4247	bna_10_5	9	35	2019	SN	RILS	2	35.1	12.8	1.486666667	22.30000001	51	86	35
17HN0407	bna_10_6	7	47	2017	HN	RILS	1	38.675	30.475	1.171428571	8.199999997	68	112	44
17HN0567	bna_10_6	10	34	2017	HN	RILS	2	41.06	20.42	2.948571429	20.64	70	112	42
17SF0317	bna_10_6	5	37	2017	SF	RILS	1	27.08333333	19.18333333	0.526666667	7.900000005	105	127	22
17SF0529	bna_10_6	8	32	2017	SF	RILS	2	35.61666667	18.05	1.171111111	17.56666667	82	138	56
19SN3856	bna_10_6	1	10	2019	SN	RILS	1	19.5	14.05	0.363333333	5.449999995	60	82	22
19SN4248	bna_10_6	9	34	2019	SN	RILS	2	25.2	13.43333333	0.784444444	11.76666666	58	90	32
17SF0462	bna_10_7	7	42	2017	SF	RILS	1	35.7	14.7	1.4	21	90	131	41
17SF0531	bna_10_7	8	30	2017	SF	RILS	2	38.56666667	13.1	1.697777778	25.46666667	76	132	56
19SN3857	bna_10_7	1	9	2019	SN	RILS	1	22.2	11	0.746666667	11.20000001	52	84	32
19SN4249	bna_10_7	9	33	2019	SN	RILS	2	22.9	14.9	0.533333333	7.999999995	54	88	34
17HN0179	bna_10_8	3	59	2017	HN	RILS	1	40.2	23.3	2.414285714	16.9	68	111	43
17HN0748	bna_10_8	13	28	2017	HN	RILS	2	33.34	18.4	2.134285714	14.94	68	113	45
17SF0466	bna_10_8	7	46	2017	SF	RILS	1	38.23333333	18.98333333	1.283333333	19.25	108	138	30
17SF0533	bna_10_8	8	28	2017	SF	RILS	2	41	21.6	1.293333333	19.4	91	145	54
19SN3858	bna_10_8	1	8	2019	SN	RILS	1	23.86666667	14.16666667	0.646666667	9.700000005	47	92	45
19SN4250	bna_10_8	9	32	2019	SN	RILS	2	42	22.2	1.32	19.8	49	88	39
17HN0238	bna_10_9	4	3	2017	HN	RILS	1	32.15	24.55	1.085714286	7.600000002	NA	112	NA
17HN0776	bna_10_9	13	56	2017	HN	RILS	2	38.56	21.84	2.388571429	16.72	70	113	43
17SF0126	bna_10_9	2	15	2017	SF	RILS	1	31.01666667	15.325	1.046111111	15.69166667	90	142	52
17SF0534	bna_10_9	8	27	2017	SF	RILS	2	29.55	14.08333333	1.031111111	15.46666667	90	145	55
19SN3859	bna_10_9	1	7	2019	SN	RILS	1	21.4	16.625	0.318333333	4.774999995	60	88	28
19SN4251	bna_10_9	9	31	2019	SN	RILS	2	25.9	11.4	0.966666667	14.50000001	51	86	35
17HN0046	lnk_100	1	46	2017	HN	RILS	1	35.225	24.48	1.535	10.745	68	NA	NA
17HN0506	lnk_100	9	26	2017	HN	RILS	2	34.26	24.02	1.462857143	10.24	68	112	44
17SF0484	lnk_100	7	64	2017	SF	RILS	1	28.33333333	17.9	0.695555556	10.43333334	105	145	40
17SF0634	lnk_100	10	67	2017	SF	RILS	2	32.03333333	18.58	0.896888889	13.45333334	76	140	64
19SN3947	lnk_100	3	23	2019	SN	RILS	1	32.1	22.75	0.623333333	9.349999995	62	86	24
19SN4339	lnk_100	11	47	2019	SN	RILS	2	22.7	14.55	0.543333333	8.149999995	57	82	25
17HN0292	lnk_101	5	52	2017	HN	RILS	1	22.4	18.6	0.542857143	3.800000001	58	112	54
17HN0583	lnk_101	10	18	2017	HN	RILS	2	32.68	21.56	1.588571429	11.12	61	104	43
17SF0099	lnk_101	2	42	2017	SF	RILS	1	26.41666667	17.75	0.577777778	8.66666667	77	130	53
17SF0635	lnk_101	10	66	2017	SF	RILS	2	30.71666667	15.71666667	1	15	75	128	53
19SN3948	lnk_101	3	22	2019	SN	RILS	1	29.1	14.5	0.973333333	14.6	50	88	38
19SN4340	lnk_101	11	46	2019	SN	RILS	2	38.6	11.1	1.833333333	27.5	47	76	29
17HN0217	lnk_102	4	24	2017	HN	RILS	1	42.66	20.56	3.157142857	22.1	58	107	49
17HN0569	lnk_102	10	32	2017	HN	RILS	2	45.28	20.04	3.605714286	25.24	65	104	39
17SF0369	lnk_102	6	52	2017	SF	RILS	1	38.95	18.25	1.38	20.7	82	137	55
17SF0639	lnk_102	10	62	2017	SF	RILS	2	34.8	16.48333333	1.221111111	18.31666667	76	115	39
19SN3949	lnk_102	3	21	2019	SN	RILS	1	NA	NA	NA	NA	NA	NA	NA
19SN4341	lnk_102	11	45	2019	SN	RILS	2	24.8	17.15	0.51	7.65	61	76	15
17SF0051	lnk_103	1	51	2017	SF	RILS	1	41.2	19.26666667	1.462222222	21.93333333	90	142	52
17SF0640	lnk_103	10	61	2017	SF	RILS	2	43.26666667	15.48333333	1.852222222	27.78333333	105	140	35
19SN3950	lnk_103	3	20	2019	SN	RILS	1	NA	NA	NA	NA	64	88	24
19SN4342	lnk_103	11	44	2019	SN	RILS	2	32.3	20	0.82	12.3	68	82	14
17HN0290	lnk_104	5	50	2017	HN	RILS	1	31.8	25.6	0.885714286	6.200000002	68	104	36
17HN0807	lnk_104	14	34	2017	HN	RILS	2	23.14	17.52	0.802857143	5.620000001	55	104	49
17SF0353	lnk_104	6	68	2017	SF	RILS	1	32.14	16.075	1.071	16.065	71	117	46
17SF0641	lnk_104	10	60	2017	SF	RILS	2	27.44	12.93333333	0.967111111	14.50666667	75	118	43
19SN3951	lnk_104	3	19	2019	SN	RILS	1	42.93333333	17.46666667	1.697777778	25.46666667	40	72	32
19SN4343	lnk_104	11	43	2019	SN	RILS	2	41.65	19.23333333	1.494444444	22.41666666	36	76	40
17HN0422	lnk_105	8	59	2017	HN	RILS	1	38	28.38	1.374285714	9.619999998	65	112	47
17HN0666	lnk_105	12	55	2017	HN	RILS	2	41.34	22.6	2.677142857	18.74	65	109	44
17SF0480	lnk_105	7	60	2017	SF	RILS	1	36.05	17.93333333	1.207777778	18.11666667	90	138	48
17SF0642	lnk_105	10	59	2017	SF	RILS	2	36.63333333	18.475	1.210555556	18.15833334	105	145	40
19SN3952	lnk_105	3	18	2019	SN	RILS	1	NA	NA	NA	NA	NA	NA	NA
19SN4344	lnk_105	11	42	2019	SN	RILS	2	25.15	19.2	0.396666667	5.950000005	56	86	30
17HN0368	lnk_106	7	8	2017	HN	RILS	1	20.75	17.325	0.489285714	3.424999998	61	104	43
17HN0501	lnk_106	9	21	2017	HN	RILS	2	21.85	13.75	1.157142857	8.099999999	61	108	47
17SF0503	lnk_106	8	58	2017	SF	RILS	1	26.31666667	15.46666667	0.723333333	10.85	79	121	42
17SF0643	lnk_106	10	58	2017	SF	RILS	2	27.93333333	13.36666667	0.971111111	14.56666667	76	122	46
19SN3953	lnk_106	3	17	2019	SN	RILS	1	36	18.36666667	1.175555556	17.63333334	32	86	54
19SN4345	lnk_106	11	41	2019	SN	RILS	2	34.1	11.55	1.503333333	22.55	45	78	33
17HN0136	lnk_107	3	16	2017	HN	RILS	1	29.64	23.46	0.882857143	6.180000001	58	107	49
17HN0675	lnk_107	12	46	2017	HN	RILS	2	34.38	21.18	1.885714286	13.2	58	109	51
17SF0133	lnk_107	2	8	2017	SF	RILS	1	31.12	21.48333333	0.642444444	9.63666666	90	130	40
17SF0645	lnk_107	10	56	2017	SF	RILS	2	31.325	17.24	0.939	14.085	83	140	57
19SN3954	lnk_107	3	16	2019	SN	RILS	1	25.95	17.6	0.556666667	8.350000005	46	86	40
19SN4346	lnk_107	11	40	2019	SN	RILS	2	43.65	13.6	2.003333333	30.05	39	84	45
17HN0061	lnk_108	2	60	2017	HN	RILS	1	40.72	19.7	3.002857143	21.02	62	103	41
17HN0926	lnk_108	16	35	2017	HN	RILS	2	34	17.84	2.308571429	16.16	59	109	50
17SF0244	lnk_108	4	37	2017	SF	RILS	1	38.96	18.65	1.354	20.31	67	117	50
17SF0646	lnk_108	10	55	2017	SF	RILS	2	38.46666667	11.91666667	1.77	26.55	75	122	47
19SN3955	lnk_108	3	15	2019	SN	RILS	1	NA	NA	NA	NA	0	74	74
19SN4347	lnk_108	11	39	2019	SN	RILS	2	25.7	11.3	0.96	14.4	59	78	19
17HN0393	lnk_109	7	33	2017	HN	RILS	1	33.88	27.3	0.94	6.58	61	108	47
17HN0537	lnk_109	9	57	2017	HN	RILS	2	37.78	27.22	1.508571429	10.56	65	112	47
17SF0414	lnk_109	6	7	2017	SF	RILS	1	42.18333333	14.775	1.827222222	27.40833333	113	145	32
17SF0647	lnk_109	10	54	2017	SF	RILS	2	32.01666667	19.74	0.818444444	12.27666666	105	115	10
19SN3956	lnk_109	3	14	2019	SN	RILS	1	19.6	12.4	0.48	7.2	50	82	32
19SN4348	lnk_109	11	38	2019	SN	RILS	2	18.55	NA	NA	NA	60	90	30
17HN0098	lnk_11	2	23	2017	HN	RILS	1	49.7	23.78	3.702857143	25.92	58	103	45
17HN0610	lnk_11	11	10	2017	HN	RILS	2	40.96	20.66666667	2.899047619	20.29333333	63	109	46
17SF0452	lnk_11	7	32	2017	SF	RILS	1	39.2	18.3	1.393333333	20.9	79	131	52
17SF0536	lnk_11	8	25	2017	SF	RILS	2	43.5	21.35	1.476666667	22.15000001	75	132	57
19SN3861	lnk_11	1	5	2019	SN	RILS	1	10.1	NA	NA	NA	70	82	12
19SN4253	lnk_11	9	29	2019	SN	RILS	2	42.13333333	16.9	1.682222222	25.23333333	59	78	19
17HN0464	lnk_110	8	17	2017	HN	RILS	1	40.575	25.75	2.117857143	14.825	NA	112	NA
17HN0879	lnk_110	15	39	2017	HN	RILS	2	38.6	22.4	2.314285714	16.2	NA	113	NA
17SF0509	lnk_110	8	52	2017	SF	RILS	1	34.05	17.93333333	1.074444444	16.11666666	105	145	40
17SF0648	lnk_110	10	53	2017	SF	RILS	2	36.26666667	19.16666667	1.14	17.1	105	140	35
19SN3957	lnk_110	3	13	2019	SN	RILS	1	NA	NA	NA	NA	0	92	92
19SN4349	lnk_110	11	37	2019	SN	RILS	2	30.7	10.43333333	1.351111111	20.26666667	58	92	34
17HN0315	lnk_111	6	46	2017	HN	RILS	1	32.4	22.56666667	1.404761905	9.833333335	68	112	44
17HN0638	lnk_111	11	38	2017	HN	RILS	2	39.86	20.38	2.782857143	19.48	70	113	43
17SF0518	lnk_111	8	43	2017	SF	RILS	1	31.53333333	16.9	0.975555556	14.63333334	82	138	56
17SF0649	lnk_111	10	52	2017	SF	RILS	2	44.025	19.65	1.625	24.375	91	140	49
19SN3958	lnk_111	3	12	2019	SN	RILS	1	55.8	14.9	2.726666667	40.90000001	52	84	32
19SN4350	lnk_111	11	36	2019	SN	RILS	2	44.6	16.6	1.866666667	28.00000001	52	86	34
17HN0184	lnk_112	4	57	2017	HN	RILS	1	24.46	16.58	1.125714286	7.880000002	61	112	51
17HN0862	lnk_112	15	22	2017	HN	RILS	2	25.8	15.08	1.531428571	10.72	58	109	51
17SF0167	lnk_112	3	27	2017	SF	RILS	1	20.91666667	14.66666667	0.416666667	6.250000005	69	114	45
17SF0651	lnk_112	10	50	2017	SF	RILS	2	25.15	11.21666667	0.928888889	13.93333334	75	128	53
19SN3959	lnk_112	3	11	2019	SN	RILS	1	35.3	15.66666667	1.308888889	19.63333334	38	86	48
19SN4351	lnk_112	11	35	2019	SN	RILS	2	26.16666667	15.33333333	0.722222222	10.83333333	42	74	32
17HN0400	lnk_113	7	40	2017	HN	RILS	1	35.58	20.2	2.197142857	15.38	58	108	50
17HN0792	lnk_113	14	49	2017	HN	RILS	2	37.575	21.84	2.247857143	15.735	58	104	46
17SF0262	lnk_113	4	19	2017	SF	RILS	1	35.75	17.5	1.216666667	18.25000001	90	116	26
17SF0653	lnk_113	10	48	2017	SF	RILS	2	37.76	19.06666667	1.246222222	18.69333333	91	140	49
19SN3960	lnk_113	3	10	2019	SN	RILS	1	31.6	10.4	1.413333333	21.2	52	84	32
19SN4352	lnk_113	11	34	2019	SN	RILS	2	32.8	10.75	1.47	22.05	55	82	27
17HN0300	lnk_114	5	60	2017	HN	RILS	1	33.18	20.25	1.847142857	12.93	59	112	53
17HN0774	lnk_114	13	54	2017	HN	RILS	2	27.14	20.22	0.988571429	6.920000003	59	113	54
17SF0100	lnk_114	2	41	2017	SF	RILS	1	34.48333333	18.61666667	1.057777778	15.86666667	71	NA	NA
17SF0654	lnk_114	10	47	2017	SF	RILS	2	34.93333333	17.31666667	1.174444444	17.61666666	75	140	65
19SN3961	lnk_114	3	9	2019	SN	RILS	1	NA	NA	NA	NA	NA	NA	NA
19SN4353	lnk_114	11	33	2019	SN	RILS	2	20.25	NA	NA	NA	64	86	22
17HN0216	lnk_115	4	25	2017	HN	RILS	1	28.4	21.3	1.014285714	7.099999998	61	112	51
17HN0596	lnk_115	10	5	2017	HN	RILS	2	24.1	17.72	0.911428571	6.379999997	61	108	47
17SF0082	lnk_115	2	59	2017	SF	RILS	1	34.35	13.5	1.39	20.85	77	114	37
17SF0655	lnk_115	10	46	2017	SF	RILS	2	31.16	14.96666667	1.079555556	16.19333334	75	118	43
19SN3962	lnk_115	3	8	2019	SN	RILS	1	19.5	12.5	0.466666667	7.000000005	50	78	28
19SN4354	lnk_115	11	32	2019	SN	RILS	2	26.7	13.95	0.85	12.75	45	80	35
17HN0403	lnk_116	7	43	2017	HN	RILS	1	34.5	19.5	2.142857143	15	61	112	51
17HN0679	lnk_116	12	42	2017	HN	RILS	2	37.02	21.4	2.231428571	15.62	61	109	48
17SF0430	lnk_116	7	10	2017	SF	RILS	1	29.96666667	18.26666667	0.78	11.7	82	131	49
17SF0656	lnk_116	10	45	2017	SF	RILS	2	28.48333333	15.56	0.861555556	12.92333334	76	115	39
19SN3963	lnk_116	3	7	2019	SN	RILS	1	35.46666667	19.13333333	1.088888889	16.33333334	37	88	51
19SN4355	lnk_116	11	31	2019	SN	RILS	2	23.6	14.93333333	0.577777778	8.66666667	51	86	35
17HN0030	lnk_117	1	30	2017	HN	RILS	1	28.76	16.8	1.708571429	11.96	58	NA	NA
17HN0779	lnk_117	13	59	2017	HN	RILS	2	36.24	21.04	2.171428571	15.2	65	113	48
17SF0436	lnk_117	7	16	2017	SF	RILS	1	29.68333333	19.41666667	0.684444444	10.26666666	90	138	48
17SF0657	lnk_117	10	44	2017	SF	RILS	2	32.73333333	16.5	1.082222222	16.23333333	79	115	36
19SN3964	lnk_117	3	6	2019	SN	RILS	1	33.5	16.3	1.146666667	17.20000001	38	86	48
19SN4356	lnk_117	11	30	2019	SN	RILS	2	18.2	13	0.346666667	5.200000005	55	84	29
17HN0183	lnk_118	4	58	2017	HN	RILS	1	40.85	30.35	1.5	10.5	70	111	41
17HN0519	lnk_118	9	39	2017	HN	RILS	2	35.58	23.94	1.662857143	11.64	65	112	47
17SF0065	lnk_118	1	65	2017	SF	RILS	1	34.81666667	13.81666667	1.4	21	71	126	55
17SF0659	lnk_118	10	42	2017	SF	RILS	2	43.13333333	16.975	1.743888889	26.15833334	69	128	59
19SN3965	lnk_118	3	5	2019	SN	RILS	1	21.43333333	14.33333333	0.473333333	7.099999995	58	78	20
19SN4357	lnk_118	11	29	2019	SN	RILS	2	36.5	21.3	1.013333333	15.2	57	72	15
17HN0093	lnk_119	2	28	2017	HN	RILS	1	34.92	26.2	1.245714286	8.720000002	61	NA	NA
17HN0498	lnk_119	9	18	2017	HN	RILS	2	36.38	23.06666667	1.901904762	13.31333333	68	112	44
17SF0463	lnk_119	7	43	2017	SF	RILS	1	33.85	18.65	1.013333333	15.2	79	127	48
17SF0660	lnk_119	10	41	2017	SF	RILS	2	31.31666667	17.06666667	0.95	14.25	75	128	53
19SN3966	lnk_119	3	4	2019	SN	RILS	1	37.8	17.5	1.353333333	20.3	50	86	36
19SN4358	lnk_119	11	28	2019	SN	RILS	2	29.9	13.1	1.12	16.8	51	86	35
19SN3862	lnk_12	1	4	2019	SN	RILS	1	NA	NA	NA	NA	0	94	94
19SN4254	lnk_12	9	28	2019	SN	RILS	2	NA	NA	NA	NA	0	96	96
17HN0133	lnk_120	3	13	2017	HN	RILS	1	26.28	19.3	0.997142857	6.979999999	55	103	48
17HN0591	lnk_120	10	10	2017	HN	RILS	2	27.64	18.14	1.357142857	9.499999999	55	104	49
17SF0045	lnk_120	1	45	2017	SF	RILS	1	20.31666667	14.08333333	0.415555556	6.23333334	67	121	54
17SF0661	lnk_120	10	40	2017	SF	RILS	2	23.08333333	14.05	0.602222222	9.03333333	75	118	43
19SN3967	lnk_120	3	3	2019	SN	RILS	1	22.9	11.1	0.786666667	11.80000001	60	76	16
19SN4359	lnk_120	11	27	2019	SN	RILS	2	34.2	19.1	1.006666667	15.10000001	44	74	30
17HN0268	lnk_121	5	28	2017	HN	RILS	1	20.56	18.44	0.302857143	2.120000001	49	104	55
17HN0760	lnk_121	13	40	2017	HN	RILS	2	27.68	19.98	1.1	7.7	53	104	51
17SF0439	lnk_121	7	19	2017	SF	RILS	1	25.83333333	16.11666667	0.647777778	9.71666667	67	117	50
17SF0662	lnk_121	10	39	2017	SF	RILS	2	17.55	11.4	0.41	6.15	67	118	51
19SN3968	lnk_121	3	2	2019	SN	RILS	1	34.4	17.46666667	1.128888889	16.93333334	47	82	35
19SN4360	lnk_121	11	26	2019	SN	RILS	2	20.1	9.9	0.68	10.2	0	82	82
17HN0455	lnk_122	8	26	2017	HN	RILS	1	37.84	27.56666667	1.467619048	10.27333334	NA	112	NA
17HN0865	lnk_122	15	25	2017	HN	RILS	2	38.78	29.48	1.328571429	9.300000003	68	113	45
17SF0663	lnk_122	10	38	2017	SF	RILS	2	36.175	18	1.211666667	18.17500001	91	145	54
19SN3969	lnk_122	3	1	2019	SN	RILS	1	26.43333333	19.3	0.475555556	7.13333334	53	86	33
19SN4361	lnk_122	11	25	2019	SN	RILS	2	20.53333333	13.6	0.462222222	6.93333333	53	86	33
17HN0332	lnk_123	6	29	2017	HN	RILS	1	22.58	16.12	0.922857143	6.460000001	49	104	55
17HN0932	lnk_123	16	29	2017	HN	RILS	2	21.92	15.5	0.917142857	6.419999999	49	104	55
17SF0269	lnk_123	4	12	2017	SF	RILS	1	35.63333333	13.65	1.465555556	21.98333334	79	131	52
17SF0664	lnk_123	10	37	2017	SF	RILS	2	24.83333333	19.8	0.335555556	5.03333334	75	122	47
19SN3970	lnk_123	4	1	2019	SN	RILS	1	29.7	13.66666667	1.068888889	16.03333334	46	72	26
19SN4362	lnk_123	11	24	2019	SN	RILS	2	18	17.13333333	0.057777778	0.86666667	40	78	38
17HN0314	lnk_124	6	47	2017	HN	RILS	1	38.86	27.1	1.68	11.76	61	112	51
17HN0577	lnk_124	10	24	2017	HN	RILS	2	40.6	21.85	2.678571429	18.75	68	112	44
17SF0435	lnk_124	7	15	2017	SF	RILS	1	42.15	22.45	1.313333333	19.7	81	127	46
17SF0665	lnk_124	10	36	2017	SF	RILS	2	31.5	16.36666667	1.008888889	15.13333334	75	115	40
19SN3971	lnk_124	4	2	2019	SN	RILS	1	21.7	19.375	0.155	2.325	66	82	16
19SN4363	lnk_124	11	23	2019	SN	RILS	2	NA	NA	NA	NA	55	84	29
17HN0307	lnk_125	6	54	2017	HN	RILS	1	33.22	25.72	1.071428571	7.499999997	61	112	51
17HN0944	lnk_125	16	17	2017	HN	RILS	2	30.94	19.54	1.628571429	11.4	59	113	54
17SF0328	lnk_125	5	48	2017	SF	RILS	1	34.15	20.96666667	0.878888889	13.18333334	77	131	54
17SF0666	lnk_125	10	35	2017	SF	RILS	2	34.48333333	19.93333333	0.97	14.55	76	128	52
19SN3972	lnk_125	4	3	2019	SN	RILS	1	32.3	19.1	0.88	13.2	61	78	17
19SN4364	lnk_125	11	22	2019	SN	RILS	2	27.05	13.45	0.906666667	13.60000001	59	78	19
17HN0150	lnk_126	3	30	2017	HN	RILS	1	29.74	17.2	1.791428571	12.54	58	111	53
17HN0665	lnk_126	12	56	2017	HN	RILS	2	24.94	15.34	1.371428571	9.599999997	59	113	54
17SF0132	lnk_126	2	9	2017	SF	RILS	1	32.28	14.8	1.165333333	17.48	82	130	48
17SF0667	lnk_126	10	34	2017	SF	RILS	2	29.7	16.18	0.901333333	13.52	76	125	49
19SN3973	lnk_126	4	4	2019	SN	RILS	1	39	14.8	1.613333333	24.2	53	76	23
19SN4365	lnk_126	11	21	2019	SN	RILS	2	18.3	13.4	0.326666667	4.900000005	52	80	28
17HN0574	lnk_128	10	27	2017	HN	RILS	2	34.16	15.33333333	2.68952381	18.82666667	59	108	49
17SF0441	lnk_128	7	21	2017	SF	RILS	1	32.56666667	17.43333333	1.008888889	15.13333334	75	124	49
17SF0670	lnk_128	10	31	2017	SF	RILS	2	21.74	18.32	0.228	3.42	76	128	52
19SN3974	lnk_128	4	5	2019	SN	RILS	1	NA	NA	NA	NA	NA	NA	NA
19SN4366	lnk_128	11	20	2019	SN	RILS	2	NA	NA	NA	NA	NA	NA	NA
17HN0361	lnk_13	7	1	2017	HN	RILS	1	32.7	20.05	1.807142857	12.65	63	112	49
17HN0852	lnk_13	15	12	2017	HN	RILS	2	30.48	19.62	1.551428571	10.86	58	113	55
17SF0024	lnk_13	1	24	2017	SF	RILS	1	30.01666667	16.34	0.911777778	13.67666667	90	142	52
17SF0538	lnk_13	8	23	2017	SF	RILS	2	30.8	18.6	0.813333333	12.2	105	145	40
19SN3863	lnk_13	1	3	2019	SN	RILS	1	NA	NA	NA	NA	0	90	90
19SN4255	lnk_13	9	27	2019	SN	RILS	2	29.2	13.75	1.03	15.45	62	80	18
17HN0297	lnk_132	5	57	2017	HN	RILS	1	30.675	25.4	0.753571429	5.275000003	65	112	47
17HN0585	lnk_132	10	16	2017	HN	RILS	2	32.7	17.8	2.128571429	14.9	63	112	49
17SF0115	lnk_132	2	26	2017	SF	RILS	1	34.61666667	20.21666667	0.96	14.4	77	130	53
17SF0674	lnk_132	10	27	2017	SF	RILS	2	34.58333333	18.05	1.102222222	16.53333333	76	140	64
19SN3975	lnk_132	4	6	2019	SN	RILS	1	29.8	13.55	1.083333333	16.25	56	82	26
19SN4367	lnk_132	11	19	2019	SN	RILS	2	20	11.2	0.586666667	8.800000005	74	76	2
17HN0059	lnk_133	1	59	2017	HN	RILS	1	37.1	20.06666667	2.433333333	17.03333333	68	NA	NA
17HN0534	lnk_133	9	54	2017	HN	RILS	2	31.5	18.2	1.9	13.3	68	112	44
17SF0053	lnk_133	1	53	2017	SF	RILS	1	42.6	19.25	1.556666667	23.35000001	79	114	35
17SF0676	lnk_133	10	25	2017	SF	RILS	2	30.68333333	13.625	1.137222222	17.05833333	76	115	39
19SN3976	lnk_133	4	7	2019	SN	RILS	1	21.26666667	21.1	0.011111111	0.166666665	52	90	38
19SN4368	lnk_133	11	18	2019	SN	RILS	2	19.86666667	10.6	0.617777778	9.26666667	64	86	22
17HN0370	lnk_134	7	10	2017	HN	RILS	1	30.46	18.82	1.662857143	11.64	61	112	51
17HN0904	lnk_134	16	57	2017	HN	RILS	2	33.22	19.8	1.917142857	13.42	59	113	54
17SF0116	lnk_134	2	25	2017	SF	RILS	1	28.4	14.36666667	0.935555556	14.03333334	77	130	53
17SF0678	lnk_134	10	23	2017	SF	RILS	2	36.76666667	19.56666667	1.146666667	17.20000001	75	122	47
19SN3977	lnk_134	4	8	2019	SN	RILS	1	28.9	16.13333333	0.851111111	12.76666667	49	80	31
19SN4369	lnk_134	11	17	2019	SN	RILS	2	25.7	16.75	0.596666667	8.950000005	53	84	31
17HN0180	lnk_135	3	60	2017	HN	RILS	1	33.78	21.66666667	1.73047619	12.11333333	62	111	49
17HN0584	lnk_135	10	17	2017	HN	RILS	2	33.5	19.8	1.957142857	13.7	NA	112	NA
17SF0465	lnk_135	7	45	2017	SF	RILS	1	39.76666667	18.91666667	1.39	20.85	90	131	41
17SF0679	lnk_135	10	22	2017	SF	RILS	2	37.46666667	19.33333333	1.208888889	18.13333334	105	145	40
19SN3978	lnk_135	4	9	2019	SN	RILS	1	NA	NA	NA	NA	NA	NA	NA
19SN4370	lnk_135	11	16	2019	SN	RILS	2	NA	NA	NA	NA	0	90	90
17HN0068	lnk_136	2	53	2017	HN	RILS	1	28.64	17.06666667	1.653333333	11.57333333	58	NA	NA
17HN0495	lnk_136	9	15	2017	HN	RILS	2	27.08	17.38	1.385714286	9.700000002	59	108	49
17SF0467	lnk_136	7	47	2017	SF	RILS	1	34.44	12.11666667	1.488222222	22.32333333	71	117	46
17SF0680	lnk_136	10	21	2017	SF	RILS	2	27.75	13.48333333	0.951111111	14.26666667	75	122	47
19SN3979	lnk_136	4	10	2019	SN	RILS	1	20.7	16.45	0.283333333	4.249999995	49	80	31
19SN4371	lnk_136	11	15	2019	SN	RILS	2	32.2	12.05	1.343333333	20.15	44	76	32
17HN0312	lnk_137	6	49	2017	HN	RILS	1	33.34	28.5	0.691428571	4.839999997	61	112	51
17HN0530	lnk_137	9	50	2017	HN	RILS	2	38.6	34.82	0.54	3.78	70	112	42
17SF0460	lnk_137	7	40	2017	SF	RILS	1	44.2	18.16	1.736	26.04	75	138	63
17SF0681	lnk_137	10	20	2017	SF	RILS	2	29.91666667	14.66666667	1.016666667	15.25000001	76	145	69
19SN3980	lnk_137	4	11	2019	SN	RILS	1	NA	NA	NA	NA	0	86	86
19SN4372	lnk_137	11	14	2019	SN	RILS	2	33.7	11.76666667	1.462222222	21.93333333	64	86	22
17HN0052	lnk_138	1	52	2017	HN	RILS	1	31.18	19.48	1.671428571	11.7	59	NA	NA
17HN0486	lnk_138	9	6	2017	HN	RILS	2	32.9	19.18	1.96	13.72	65	112	47
17SF0386	lnk_138	6	35	2017	SF	RILS	1	30.86666667	15.48	1.025777778	15.38666667	105	145	40
19SN3981	lnk_138	4	12	2019	SN	RILS	1	21.03333333	15.5	0.368888889	5.533333335	55	92	37
19SN4373	lnk_138	11	13	2019	SN	RILS	2	22.5	11.7	0.72	10.8	64	86	22
17HN0162	lnk_139	3	42	2017	HN	RILS	1	25.48	18.54	0.991428571	6.939999997	58	103	45
17HN0721	lnk_139	13	1	2017	HN	RILS	2	24.275	14.325	1.421428571	9.949999997	53	109	56
17SF0433	lnk_139	7	13	2017	SF	RILS	1	34.22	14.95	1.284666667	19.27000001	71	117	46
17SF0683	lnk_139	10	18	2017	SF	RILS	2	34.28	14.6	1.312	19.68	76	118	42
19SN3982	lnk_139	4	13	2019	SN	RILS	1	34.13333333	15.3	1.255555556	18.83333334	41	82	41
19SN4374	lnk_139	11	12	2019	SN	RILS	2	33.93333333	14.8	1.275555556	19.13333334	42	78	36
17HN0049	lnk_14	1	49	2017	HN	RILS	1	33.66	22.5	1.594285714	11.16	61	NA	NA
17HN0617	lnk_14	11	17	2017	HN	RILS	2	29.7	23.98	0.817142857	5.719999999	61	113	52
17SF0539	lnk_14	8	22	2017	SF	RILS	2	35.35	19.375	1.065	15.975	91	145	54
19SN3864	lnk_14	1	2	2019	SN	RILS	1	22.05	18.76666667	0.218888889	3.283333335	61	86	25
19SN4256	lnk_14	9	26	2019	SN	RILS	2	NA	NA	NA	NA	0	86	86
17HN0227	lnk_140	4	14	2017	HN	RILS	1	40.66	22.825	2.547857143	17.835	68	112	44
17HN0705	lnk_140	12	16	2017	HN	RILS	2	40.06	19.32	2.962857143	20.74	68	113	45
17SF0318	lnk_140	5	38	2017	SF	RILS	1	39.65	16.23333333	1.561111111	23.41666667	77	137	60
17SF0684	lnk_140	10	17	2017	SF	RILS	2	33.38333333	16.6	1.118888889	16.78333334	75	140	65
19SN3983	lnk_140	4	14	2019	SN	RILS	1	31	16.7	0.953333333	14.3	56	86	30
19SN4375	lnk_140	11	11	2019	SN	RILS	2	38.5	13.8	1.646666667	24.70000001	49	88	39
17HN0110	lnk_141	2	11	2017	HN	RILS	1	49.36666667	27.13333333	3.176190476	22.23333333	65	111	46
17HN0659	lnk_141	11	59	2017	HN	RILS	2	36.38	22.73333333	1.94952381	13.64666667	61	113	52
17SF0685	lnk_141	10	16	2017	SF	RILS	2	41.46666667	22.56	1.260444444	18.90666666	79	140	61
19SN3984	lnk_141	4	15	2019	SN	RILS	1	34.4	30.9	0.233333333	3.499999995	55	77	22
19SN4376	lnk_141	11	10	2019	SN	RILS	2	39.06666667	16.55	1.501111111	22.51666667	51	86	35
17HN0423	lnk_142	8	58	2017	HN	RILS	1	34.96	27.15	1.115714286	7.810000002	68	112	44
17HN0770	lnk_142	13	50	2017	HN	RILS	2	31.52	26.58	0.705714286	4.940000002	68	113	45
17SF0117	lnk_142	2	24	2017	SF	RILS	1	26.15	16.13333333	0.667777778	10.01666667	90	142	52
17SF0686	lnk_142	10	15	2017	SF	RILS	2	26.4	17.94	0.564	8.46	79	115	36
19SN3985	lnk_142	4	16	2019	SN	RILS	1	31.86666667	26.06666667	0.386666667	5.800000005	42	86	44
19SN4377	lnk_142	11	9	2019	SN	RILS	2	24	14.3	0.646666667	9.700000005	52	90	38
17HN0313	lnk_144	6	48	2017	HN	RILS	1	36.2	35.9	0.042857143	0.300000001	61	112	51
17HN0849	lnk_144	15	9	2017	HN	RILS	2	38.14	28.15	1.427142857	9.989999999	58	113	55
17SF0243	lnk_144	4	38	2017	SF	RILS	1	36.53333333	19.51666667	1.134444444	17.01666666	75	130	55
17SF0688	lnk_144	10	13	2017	SF	RILS	2	33.15	18.66666667	0.965555556	14.48333334	75	140	65
19SN3986	lnk_144	4	17	2019	SN	RILS	1	NA	NA	NA	NA	0	90	90
19SN4378	lnk_144	11	8	2019	SN	RILS	2	NA	NA	NA	NA	0	86	86
17HN0333	lnk_145	6	28	2017	HN	RILS	1	28.6	15.92	1.811428571	12.68	58	107	49
17HN0823	lnk_145	14	18	2017	HN	RILS	2	32.34	18.18	2.022857143	14.16	61	104	43
17SF0327	lnk_145	5	47	2017	SF	RILS	1	34.85	18.03333333	1.121111111	16.81666667	77	137	60
17SF0689	lnk_145	10	12	2017	SF	RILS	2	24.66	10.34	0.954666667	14.32000001	75	128	53
19SN3987	lnk_145	4	18	2019	SN	RILS	1	40.06666667	18.36666667	1.446666667	21.70000001	44	72	28
19SN4379	lnk_145	11	7	2019	SN	RILS	2	34.85	17.6	1.15	17.25	42	76	34
17HN0069	lnk_146	2	52	2017	HN	RILS	1	35.92	21.15	2.11	14.77	55	NA	NA
17HN0532	lnk_146	9	52	2017	HN	RILS	2	35.6	20.46	2.162857143	15.14	56	112	56
17SF0131	lnk_146	2	10	2017	SF	RILS	1	17.73333333	16	0.115555556	1.73333334	75	121	46
17SF0690	lnk_146	10	11	2017	SF	RILS	2	37.8	17.36	1.362666667	20.44000001	75	115	40
19SN3988	lnk_146	4	19	2019	SN	RILS	1	NA	NA	NA	NA	0	86	86
19SN4380	lnk_146	11	6	2019	SN	RILS	2	NA	NA	NA	NA	0	84	84
17HN0785	lnk_147	14	56	2017	HN	RILS	2	37.65	19.7	2.564285714	17.95	63	109	46
17SF0090	lnk_147	2	51	2017	SF	RILS	1	34.38333333	21.4	0.865555556	12.98333334	90	142	52
17SF0691	lnk_147	10	10	2017	SF	RILS	2	35.9	19.2	1.113333333	16.7	76	140	64
19SN3989	lnk_147	4	20	2019	SN	RILS	1	37.1	18.8	1.22	18.3	48	88	40
19SN4381	lnk_147	11	5	2019	SN	RILS	2	35.4	32	0.226666667	3.400000005	53	86	33
17HN0293	lnk_148	5	53	2017	HN	RILS	1	38.98	25.025	1.993571429	13.955	68	112	44
17HN0762	lnk_148	13	42	2017	HN	RILS	2	40.58	18.7	3.125714286	21.88	68	113	45
17SF0475	lnk_148	7	55	2017	SF	RILS	1	31.88333333	16.61666667	1.017777778	15.26666667	81	145	64
17SF0692	lnk_148	10	9	2017	SF	RILS	2	31.56666667	15.88333333	1.045555556	15.68333334	79	145	66
19SN3990	lnk_148	4	21	2019	SN	RILS	1	NA	NA	NA	NA	0	88	88
19SN4382	lnk_148	11	4	2019	SN	RILS	2	NA	NA	NA	NA	0	94	94
17HN0681	lnk_149	12	40	2017	HN	RILS	2	34.36666667	21.2	1.880952381	13.16666667	68	113	45
17SF0364	lnk_149	6	57	2017	SF	RILS	1	37.43333333	15.85	1.438888889	21.58333334	82	137	55
17SF0693	lnk_149	10	8	2017	SF	RILS	2	36.08333333	18.48333333	1.173333333	17.6	83	140	57
19SN3991	lnk_149	4	22	2019	SN	RILS	1	28.9	14	0.993333333	14.9	53	86	33
19SN4383	lnk_149	11	3	2019	SN	RILS	2	34.7	NA	NA	NA	60	90	30
17HN0424	lnk_15	8	57	2017	HN	RILS	1	17.16	14.45	0.387142857	2.709999999	53	104	51
17HN0753	lnk_15	13	33	2017	HN	RILS	2	17.2	12.14	0.722857143	5.060000001	54	104	50
17SF0064	lnk_15	1	64	2017	SF	RILS	1	27.93333333	17.93333333	0.666666667	10.00000001	90	114	24
17SF0540	lnk_15	8	21	2017	SF	RILS	2	20.3	9.766666667	0.702222222	10.53333333	75	117	42
19SN3865	lnk_15	1	1	2019	SN	RILS	1	21.7	18.6	0.206666667	3.100000005	62	72	10
19SN4257	lnk_15	9	25	2019	SN	RILS	2	15.06666667	15.4	-0.022222222	-0.33333333	38	74	36
17HN0079	lnk_150	2	42	2017	HN	RILS	1	29.04	18.46	1.511428571	10.58	55	103	48
17HN0550	lnk_150	10	51	2017	HN	RILS	2	25.44	17.74	1.1	7.7	53	104	51
17SF0505	lnk_150	8	56	2017	SF	RILS	1	33.98333333	14.975	1.267222222	19.00833333	67	117	50
17SF0694	lnk_150	10	7	2017	SF	RILS	2	33.52	14.95	1.238	18.57	67	118	51
19SN3992	lnk_150	4	23	2019	SN	RILS	1	39.83333333	19.96666667	1.324444444	19.86666666	36	82	46
19SN4384	lnk_150	11	2	2019	SN	RILS	2	25.8	21.85	0.263333333	3.949999995	50	78	28
17HN0388	lnk_151	7	28	2017	HN	RILS	1	33.76	20.5	1.894285714	13.26	56	104	48
17HN0942	lnk_151	16	19	2017	HN	RILS	2	29.24	17.64	1.657142857	11.6	59	109	50
17SF0498	lnk_151	8	63	2017	SF	RILS	1	39.73333333	13.5	1.748888889	26.23333334	91	132	41
17SF0695	lnk_151	10	6	2017	SF	RILS	2	37.08333333	12.98333333	1.606666667	24.10000001	76	128	52
19SN3993	lnk_151	4	24	2019	SN	RILS	1	40.8	11.25	1.97	29.55	50	86	36
19SN4385	lnk_151	11	1	2019	SN	RILS	2	27.3	10.9	1.093333333	16.4	41	86	45
17HN0072	lnk_152	2	49	2017	HN	RILS	1	27.86	20.42	1.062857143	7.440000001	56	NA	NA
17HN0739	lnk_152	13	19	2017	HN	RILS	2	29.22	17.16666667	1.721904762	12.05333333	58	109	51
17SF0186	lnk_152	3	46	2017	SF	RILS	1	29.83333333	14.46666667	1.024444444	15.36666666	71	126	55
17SF0696	lnk_152	10	5	2017	SF	RILS	2	26.75	15.63333333	0.741111111	11.11666667	69	125	56
19SN3994	lnk_152	4	25	2019	SN	RILS	1	26	10.3	1.046666667	15.70000001	54	82	28
19SN4386	lnk_152	12	1	2019	SN	RILS	2	20.9	13.5	0.493333333	7.399999995	57	82	25
17HN0074	lnk_154	2	47	2017	HN	RILS	1	32.4	16.7	2.242857143	15.7	58	103	45
17HN0878	lnk_154	15	38	2017	HN	RILS	2	36.54	20.08	2.351428571	16.46	59	104	45
17SF0410	lnk_154	6	11	2017	SF	RILS	1	34.225	13.23333333	1.399444444	20.99166666	90	127	37
17SF0698	lnk_154	10	3	2017	SF	RILS	2	25.825	10.96666667	0.990555556	14.85833334	75	118	43
19SN3996	lnk_154	4	27	2019	SN	RILS	1	8.9	8.7	0.013333333	0.199999995	58	78	20
19SN4388	lnk_154	12	3	2019	SN	RILS	2	NA	NA	NA	NA	NA	NA	NA
17HN0124	lnk_155	3	4	2017	HN	RILS	1	41.625	18	3.375	23.625	68	107	39
17HN0747	lnk_155	13	27	2017	HN	RILS	2	41.32	20.76	2.937142857	20.56	59	109	50
17SF0202	lnk_155	3	62	2017	SF	RILS	1	46.53333333	19.2	1.822222222	27.33333333	79	130	51
17SF0699	lnk_155	10	2	2017	SF	RILS	2	38.76666667	19.15	1.307777778	19.61666667	75	128	53
19SN3997	lnk_155	4	28	2019	SN	RILS	1	NA	NA	NA	NA	0	86	86
19SN4389	lnk_155	12	4	2019	SN	RILS	2	NA	NA	NA	NA	0	84	84
17HN0194	lnk_156	4	47	2017	HN	RILS	1	45.94	21.18	3.537142857	24.76	65	107	42
17HN0919	lnk_156	16	42	2017	HN	RILS	2	36	23.175	1.832142857	12.825	61	113	52
17SF0385	lnk_156	6	36	2017	SF	RILS	1	46.18333333	17.73333333	1.896666667	28.45000001	81	137	56
17SF0700	lnk_156	10	1	2017	SF	RILS	2	34.7	18.48333333	1.081111111	16.21666667	76	115	39
19SN3998	lnk_156	4	29	2019	SN	RILS	1	NA	NA	NA	NA	0	86	86
19SN4390	lnk_156	12	5	2019	SN	RILS	2	NA	NA	NA	NA	0	86	86
17HN0467	lnk_157	8	14	2017	HN	RILS	1	30.1	17.4	1.814285714	12.7	55	108	53
17HN0575	lnk_157	10	26	2017	HN	RILS	2	37.14	18.32	2.688571429	18.82	58	104	46
17SF0340	lnk_157	5	60	2017	SF	RILS	1	35.76666667	18.93333333	1.122222222	16.83333333	75	121	46
17SF0701	lnk_157	11	1	2017	SF	RILS	2	34.88333333	14.85	1.335555556	20.03333334	67	122	55
19SN3999	lnk_157	4	30	2019	SN	RILS	1	45.43333333	24.4	1.402222222	21.03333333	40	78	38
19SN4391	lnk_157	12	6	2019	SN	RILS	2	16.1	8.4	0.513333333	7.699999995	63	74	11
17HN0153	lnk_158	3	33	2017	HN	RILS	1	33	25.83333333	1.023809524	7.166666668	70	111	41
17HN0789	lnk_158	14	52	2017	HN	RILS	2	32.36666667	28.76666667	0.514285714	3.599999998	NA	113	NA
17SF0196	lnk_158	3	56	2017	SF	RILS	1	38.3	15.78333333	1.501111111	22.51666667	105	NA	NA
17SF0702	lnk_158	11	2	2017	SF	RILS	2	32.91666667	12.9	1.334444444	20.01666666	90	115	25
19SN4000	lnk_158	4	31	2019	SN	RILS	1	34.7	15.2	1.3	19.5	47	92	45
19SN4392	lnk_158	12	7	2019	SN	RILS	2	NA	NA	NA	NA	0	92	92
17HN0466	lnk_159	8	15	2017	HN	RILS	1	26.54	19.18	1.051428571	7.359999997	59	108	49
17HN0707	lnk_159	12	14	2017	HN	RILS	2	21.32	17.66	0.522857143	3.660000001	59	113	54
17SF0240	lnk_159	4	41	2017	SF	RILS	1	29.33333333	16.61666667	0.847777778	12.71666667	79	121	42
17SF0703	lnk_159	11	3	2017	SF	RILS	2	24.68333333	12.4	0.818888889	12.28333334	76	128	52
19SN4001	lnk_159	4	32	2019	SN	RILS	1	34.1	17.16666667	1.128888889	16.93333334	40	78	38
19SN4393	lnk_159	12	8	2019	SN	RILS	2	29.36666667	9.6	1.317777778	19.76666667	36	84	48
17HN0143	lnk_16	3	23	2017	HN	RILS	1	35.5	29.02	0.925714286	6.480000002	68	111	43
17HN0933	lnk_16	16	28	2017	HN	RILS	2	38	21.25	2.392857143	16.75	68	113	45
17SF0461	lnk_16	7	41	2017	SF	RILS	1	37.46666667	19.08333333	1.225555556	18.38333334	90	132	42
17SF0541	lnk_16	8	20	2017	SF	RILS	2	36.375	16.36666667	1.333888889	20.00833334	98	145	47
19SN3866	lnk_16	2	1	2019	SN	RILS	1	39.4	18.3	1.406666667	21.10000001	50	86	36
19SN4258	lnk_16	9	24	2019	SN	RILS	2	36.25	17.5	1.25	18.75	51	86	35
17HN0305	lnk_160	6	56	2017	HN	RILS	1	34.7	26.16	1.22	8.54	61	112	51
17HN0674	lnk_160	12	47	2017	HN	RILS	2	40.02	24.06	2.28	15.96	68	113	45
17SF0520	lnk_160	8	41	2017	SF	RILS	1	36.99333333	18.66666667	1.221777778	18.32666667	90	138	48
17SF0704	lnk_160	11	4	2017	SF	RILS	2	31.43333333	19.38	0.803555556	12.05333334	105	140	35
19SN4002	lnk_160	4	33	2019	SN	RILS	1	27.9	15.8	0.806666667	12.10000001	47	92	45
19SN4394	lnk_160	12	9	2019	SN	RILS	2	24.16666667	16.73333333	0.495555556	7.43333334	51	86	35
17HN0415	lnk_161	7	55	2017	HN	RILS	1	31.75	19.16666667	1.797619048	12.58333334	63	108	45
17HN0508	lnk_161	9	28	2017	HN	RILS	2	29.02	18.8	1.46	10.22	58	108	50
17SF0403	lnk_161	6	18	2017	SF	RILS	1	32.03333333	19.76666667	0.817777778	12.26666667	82	121	39
17SF0705	lnk_161	11	5	2017	SF	RILS	2	29.13333333	18.4	0.715555556	10.73333334	75	118	43
19SN4003	lnk_161	4	34	2019	SN	RILS	1	27.6	20.83333333	0.451111111	6.766666665	40	82	42
19SN4395	lnk_161	12	10	2019	SN	RILS	2	30.3	19.96666667	0.688888889	10.33333334	41	82	41
17HN0358	lnk_162	6	3	2017	HN	RILS	1	31.8	14.94	2.408571429	16.86	61	107	46
17HN0930	lnk_162	16	31	2017	HN	RILS	2	33.88	17.58	2.328571429	16.3	61	109	48
17SF0357	lnk_162	6	64	2017	SF	RILS	1	25.46666667	12.93333333	0.835555556	12.53333334	81	127	46
17SF0706	lnk_162	11	6	2017	SF	RILS	2	30.78333333	14.15	1.108888889	16.63333334	76	122	46
19SN4004	lnk_162	4	35	2019	SN	RILS	1	32.23333333	NA	NA	NA	36	76	40
19SN4396	lnk_162	12	11	2019	SN	RILS	2	22.33333333	11.63333333	0.713333333	10.7	47	76	29
17HN0319	lnk_163	6	42	2017	HN	RILS	1	29.9	26.25	0.521428571	3.649999997	61	112	51
17HN0589	lnk_163	10	12	2017	HN	RILS	2	31.38	17.12	2.037142857	14.26	58	112	54
17SF0039	lnk_163	1	39	2017	SF	RILS	1	36.93333333	19.18333333	1.183333333	17.75	79	114	35
17SF0708	lnk_163	11	8	2017	SF	RILS	2	37.24	19.53333333	1.180444444	17.70666666	79	125	46
19SN4005	lnk_163	4	36	2019	SN	RILS	1	18.95	11.65	0.486666667	7.300000005	60	76	16
19SN4397	lnk_163	12	12	2019	SN	RILS	2	17.45	13.5	0.263333333	3.949999995	55	82	27
17HN0273	lnk_164	5	33	2017	HN	RILS	1	33.2	19.96	1.891428571	13.24	58	107	49
17HN0925	lnk_164	16	36	2017	HN	RILS	2	35.96	22.775	1.883571429	13.185	61	104	43
17SF0145	lnk_164	3	5	2017	SF	RILS	1	35.12	16	1.274666667	19.12000001	77	117	40
17SF0712	lnk_164	11	12	2017	SF	RILS	2	19	17.04	0.130666667	1.960000005	69	118	49
19SN4006	lnk_164	4	37	2019	SN	RILS	1	19.1	14.55	0.303333333	4.549999995	50	78	28
19SN4398	lnk_164	12	13	2019	SN	RILS	2	26.1	19.03333333	0.471111111	7.066666665	36	80	44
17HN0084	lnk_165	2	37	2017	HN	RILS	1	41.06	19.92	3.02	21.14	58	103	45
17HN0735	lnk_165	13	15	2017	HN	RILS	2	35.32	19.375	2.277857143	15.945	58	104	46
17SF0367	lnk_165	6	54	2017	SF	RILS	1	30.93333333	16.46666667	0.964444444	14.46666666	82	137	55
17SF0713	lnk_165	11	13	2017	SF	RILS	2	41.01666667	18.36666667	1.51	22.65	75	128	53
19SN4007	lnk_165	4	38	2019	SN	RILS	1	20.85	14	0.456666667	6.850000005	56	80	24
19SN4399	lnk_165	12	14	2019	SN	RILS	2	22.95	13.75	0.613333333	9.199999995	55	82	27
17HN0156	lnk_166	3	36	2017	HN	RILS	1	39.2	20.2	2.714285714	19	61	107	46
17SF0714	lnk_166	11	14	2017	SF	RILS	2	33.92	19.025	0.993	14.895	90	128	38
19SN4008	lnk_166	4	39	2019	SN	RILS	1	41.2	17.5	1.58	23.7	52	84	32
19SN4400	lnk_166	12	15	2019	SN	RILS	2	26.75	19.06666667	0.512222222	7.68333333	55	82	27
17HN0125	lnk_167	3	5	2017	HN	RILS	1	33.73333333	25.26666667	1.20952381	8.46666667	65	111	46
17HN0507	lnk_167	9	27	2017	HN	RILS	2	37.2	21.68	2.217142857	15.52	65	112	47
17SF0066	lnk_167	1	66	2017	SF	RILS	1	38.8	14.475	1.621666667	24.32500001	82	126	44
17SF0715	lnk_167	11	15	2017	SF	RILS	2	34.06	20.93333333	0.875111111	13.12666667	75	122	47
19SN4009	lnk_167	4	40	2019	SN	RILS	1	36.73333333	31.8	0.328888889	4.933333335	50	82	32
19SN4401	lnk_167	12	16	2019	SN	RILS	2	24.15	16.1	0.536666667	8.050000005	53	84	31
17HN0377	lnk_168	7	17	2017	HN	RILS	1	34.9	19.72	2.168571429	15.18	65	108	43
17HN0765	lnk_168	13	45	2017	HN	RILS	2	34.62	18.68	2.277142857	15.94	68	113	45
17SF0241	lnk_168	4	40	2017	SF	RILS	1	30.71666667	18.3	0.827777778	12.41666667	77	130	53
17SF0716	lnk_168	11	16	2017	SF	RILS	2	33.51666667	22.53333333	0.732222222	10.98333333	79	128	49
19SN4010	lnk_168	4	41	2019	SN	RILS	1	41.13333333	19.1	1.468888889	22.03333334	36	84	48
19SN4402	lnk_168	12	17	2019	SN	RILS	2	31.7	18.43333333	0.884444444	13.26666666	51	86	35
17HN0137	lnk_169	3	17	2017	HN	RILS	1	26.66	17.075	1.369285714	9.584999998	53	103	50
17HN0543	lnk_169	10	58	2017	HN	RILS	2	30.86666667	18.23333333	1.804761905	12.63333334	58	112	54
17SF0265	lnk_169	4	16	2017	SF	RILS	1	34.98	18.575	1.093666667	16.40500001	71	117	46
17SF0717	lnk_169	11	17	2017	SF	RILS	2	23.31666667	14.3	0.601111111	9.016666665	67	118	51
19SN4011	lnk_169	4	42	2019	SN	RILS	1	27.1	15.7	0.76	11.4	52	80	28
19SN4403	lnk_169	12	18	2019	SN	RILS	2	43.2	14.55	1.91	28.65	42	78	36
17HN0342	lnk_17	6	19	2017	HN	RILS	1	37.32	24.16	1.88	13.16	65	112	47
17HN0775	lnk_17	13	55	2017	HN	RILS	2	38	23.38	2.088571429	14.62	68	113	45
17SF0040	lnk_17	1	40	2017	SF	RILS	1	38.45	21.4	1.136666667	17.05000001	90	NA	NA
19SN3867	lnk_17	2	2	2019	SN	RILS	1	32.9	17.9	1	15	58	88	30
19SN4259	lnk_17	9	23	2019	SN	RILS	2	NA	NA	NA	NA	0	86	86
17HN0320	lnk_170	6	41	2017	HN	RILS	1	34.96	18.86	2.3	16.1	59	104	45
17HN0618	lnk_170	11	18	2017	HN	RILS	2	33.3	19.7	1.942857143	13.6	61	104	43
17SF0137	lnk_170	2	4	2017	SF	RILS	1	42.2	18.45	1.583333333	23.75	77	121	44
17SF0720	lnk_170	11	20	2017	SF	RILS	2	34.5	13.91666667	1.372222222	20.58333333	75	125	50
19SN4012	lnk_170	4	43	2019	SN	RILS	1	46.4	18.06666667	1.888888889	28.33333334	36	82	46
19SN4404	lnk_170	12	19	2019	SN	RILS	2	32.9	19.7	0.88	13.2	36	78	42
17HN0169	lnk_171	3	49	2017	HN	RILS	1	34.28	30.075	0.600714286	4.205000002	63	111	48
17HN0812	lnk_171	14	29	2017	HN	RILS	2	28.58	19.46	1.302857143	9.120000001	65	113	48
17SF0062	lnk_171	1	62	2017	SF	RILS	1	25.8	15.65	0.676666667	10.15000001	81	142	61
17SF0721	lnk_171	11	21	2017	SF	RILS	2	20.83333333	17.76666667	0.204444444	3.06666666	76	141	65
19SN4013	lnk_171	4	44	2019	SN	RILS	1	NA	NA	NA	NA	64	88	24
19SN4405	lnk_171	12	20	2019	SN	RILS	2	19.55	NA	NA	NA	66	84	18
17HN0211	lnk_173	4	30	2017	HN	RILS	1	38.52	22.44	2.297142857	16.08	59	112	53
17HN0636	lnk_173	11	36	2017	HN	RILS	2	36.5	23.03333333	1.923809524	13.46666667	68	113	45
17SF0259	lnk_173	4	22	2017	SF	RILS	1	38.41666667	31.6	0.454444444	6.81666666	77	114	37
17SF0723	lnk_173	11	23	2017	SF	RILS	2	39.9	19.15	1.383333333	20.75	76	128	52
19SN4014	lnk_173	4	45	2019	SN	RILS	1	31.3	17.8	0.9	13.5	62	86	24
19SN4406	lnk_173	12	21	2019	SN	RILS	2	NA	NA	NA	NA	0	80	80
17HN0392	lnk_174	7	32	2017	HN	RILS	1	35.22	21.125	2.013571429	14.095	59	104	45
17HN0841	lnk_174	15	1	2017	HN	RILS	2	35.2	21.74	1.922857143	13.46	61	109	48
17SF0375	lnk_174	6	46	2017	SF	RILS	1	43.93333333	19.86666667	1.604444444	24.06666666	105	137	32
17SF0726	lnk_174	11	26	2017	SF	RILS	2	37.3	20.06	1.149333333	17.24	79	115	36
19SN4015	lnk_174	4	46	2019	SN	RILS	1	36.46666667	16.2	1.351111111	20.26666667	51	88	37
19SN4407	lnk_174	12	22	2019	SN	RILS	2	37.35	14.35	1.533333333	23	58	84	26
17HN0782	lnk_175	14	59	2017	HN	RILS	2	35.9	24.275	1.660714286	11.625	65	113	48
17SF0264	lnk_175	4	17	2017	SF	RILS	1	32.62	14.24	1.225333333	18.38	105	131	26
17SF0727	lnk_175	11	27	2017	SF	RILS	2	27.15	18.43333333	0.581111111	8.716666665	105	141	36
19SN4016	lnk_175	4	47	2019	SN	RILS	1	NA	NA	NA	NA	0	86	86
19SN4408	lnk_175	12	23	2019	SN	RILS	2	NA	NA	NA	NA	0	86	86
17HN0142	lnk_178	3	22	2017	HN	RILS	1	30.08	17.82	1.751428571	12.26	53	107	54
17HN0864	lnk_178	15	24	2017	HN	RILS	2	26.4	15.1	1.614285714	11.3	55	109	54
17SF0309	lnk_178	5	29	2017	SF	RILS	1	35.3	11.725	1.571666667	23.57500001	71	117	46
17SF0730	lnk_178	11	30	2017	SF	RILS	2	18.61666667	9.383333333	0.615555556	9.23333334	75	122	47
19SN4017	lnk_178	4	48	2019	SN	RILS	1	33.8	18.8	1	15	52	84	32
19SN4409	lnk_178	12	24	2019	SN	RILS	2	41.2	16	1.68	25.2	50	78	28
17HN0163	lnk_179	3	43	2017	HN	RILS	1	30.92	18.58	1.762857143	12.34	58	107	49
17HN0690	lnk_179	12	31	2017	HN	RILS	2	35.6	20.04	2.222857143	15.56	61	104	43
17SF0163	lnk_179	3	23	2017	SF	RILS	1	29.98333333	17	0.865555556	12.98333334	77	121	44
17SF0731	lnk_179	11	31	2017	SF	RILS	2	30.08333333	13.73333333	1.09	16.35	75	122	47
19SN4018	lnk_179	4	49	2019	SN	RILS	1	30.9	15.2	1.046666667	15.70000001	43	76	33
19SN4410	lnk_179	12	25	2019	SN	RILS	2	25.7	18.75	0.463333333	6.949999995	40	78	38
17HN0096	lnk_18	2	25	2017	HN	RILS	1	34.9	17	2.557142857	17.9	59	NA	NA
17HN0799	lnk_18	14	42	2017	HN	RILS	2	28.625	16.9	1.675	11.725	70	113	43
17SF0157	lnk_18	3	17	2017	SF	RILS	1	33.43333333	11.9	1.435555556	21.53333334	90	142	52
17SF0543	lnk_18	8	18	2017	SF	RILS	2	37.7	10.38333333	1.821111111	27.31666667	76	145	69
19SN3868	lnk_18	2	3	2019	SN	RILS	1	26.5	NA	NA	NA	49	90	41
19SN4260	lnk_18	9	22	2019	SN	RILS	2	35.1	11	1.606666667	24.10000001	51	86	35
17HN0086	lnk_180	2	35	2017	HN	RILS	1	21.6	16.8	0.685714286	4.800000002	51	103	52
17HN0630	lnk_180	11	30	2017	HN	RILS	2	20.8	16.94	0.551428571	3.859999997	55	104	49
17SF0231	lnk_180	4	50	2017	SF	RILS	1	33.28333333	18.68333333	0.973333333	14.6	75	114	39
17SF0732	lnk_180	11	32	2017	SF	RILS	2	30.05	17.3	0.85	12.75	75	119	44
19SN4019	lnk_180	4	50	2019	SN	RILS	1	19.5	13.2	0.42	6.3	40	74	34
19SN4411	lnk_180	12	26	2019	SN	RILS	2	19.7	10.5	0.613333333	9.199999995	47	92	45
17HN0230	lnk_181	4	11	2017	HN	RILS	1	35.2	18.7	2.357142857	16.5	58	107	49
17HN0810	lnk_181	14	31	2017	HN	RILS	2	29.8	21.4	1.2	8.4	65	113	48
17SF0314	lnk_181	5	34	2017	SF	RILS	1	39.05	19.41666667	1.308888889	19.63333334	77	114	37
17SF0733	lnk_181	11	33	2017	SF	RILS	2	37.06666667	16.14	1.395111111	20.92666667	76	115	39
19SN4020	lnk_181	4	51	2019	SN	RILS	1	NA	NA	NA	NA	NA	NA	NA
19SN4412	lnk_181	12	27	2019	SN	RILS	2	NA	NA	NA	NA	NA	NA	NA
17HN0132	lnk_182	3	12	2017	HN	RILS	1	24.14	18.08	0.865714286	6.060000002	51	103	52
17HN0907	lnk_182	16	54	2017	HN	RILS	2	28.425	18.575	1.407142857	9.849999999	52	104	52
17SF0397	lnk_182	6	24	2017	SF	RILS	1	21.28	14.275	0.467	7.005	67	116	49
17SF0734	lnk_182	11	34	2017	SF	RILS	2	23.78333333	10.25	0.902222222	13.53333333	67	122	55
19SN4021	lnk_182	4	52	2019	SN	RILS	1	39.5	14.53333333	1.664444444	24.96666666	40	76	36
19SN4413	lnk_182	12	28	2019	SN	RILS	2	20.06666667	10.65	0.627777778	9.41666667	51	74	23
17HN0113	lnk_183	2	8	2017	HN	RILS	1	36.24	27.6	1.234285714	8.639999998	58	111	53
17HN0935	lnk_183	16	26	2017	HN	RILS	2	38.43333333	22.46666667	2.280952381	15.96666667	61	113	52
17SF0187	lnk_183	3	47	2017	SF	RILS	1	41.48333333	18.18333333	1.553333333	23.3	79	116	37
17SF0735	lnk_183	11	35	2017	SF	RILS	2	32.48333333	18.68333333	0.92	13.8	81	145	64
19SN4022	lnk_183	5	52	2019	SN	RILS	1	28.03333333	18.7	0.622222222	9.33333333	55	84	29
19SN4414	lnk_183	12	29	2019	SN	RILS	2	27.9	19	0.593333333	8.899999995	59	80	21
17HN0284	lnk_184	5	44	2017	HN	RILS	1	29.04	22.12	0.988571429	6.920000003	61	112	51
17HN0911	lnk_184	16	50	2017	HN	RILS	2	29.05	26.5	0.364285714	2.549999998	70	113	43
17SF0514	lnk_184	8	47	2017	SF	RILS	1	26.22	10.21666667	1.066888889	16.00333334	75	132	57
17SF0736	lnk_184	11	36	2017	SF	RILS	2	34.53333333	16.98333333	1.17	17.55	91	145	54
19SN4023	lnk_184	5	51	2019	SN	RILS	1	33.6	17	1.106666667	16.60000001	52	84	32
19SN4415	lnk_184	12	30	2019	SN	RILS	2	NA	NA	NA	NA	0	86	86
17HN0009	lnk_185	1	9	2017	HN	RILS	1	32.18	18.96	1.888571429	13.22	56	103	47
17HN0872	lnk_185	15	32	2017	HN	RILS	2	29.38	17.72	1.665714286	11.66	56	104	48
17SF0009	lnk_185	1	9	2017	SF	RILS	1	30.03333333	17.36666667	0.844444444	12.66666666	71	121	50
17SF0737	lnk_185	11	37	2017	SF	RILS	2	29.96666667	12.51666667	1.163333333	17.45	75	122	47
19SN4024	lnk_185	5	50	2019	SN	RILS	1	18.66666667	17.7	0.064444444	0.96666666	45	76	31
19SN4416	lnk_185	12	31	2019	SN	RILS	2	24.95	11.95	0.866666667	13.00000001	48	74	26
17HN0396	lnk_186	7	36	2017	HN	RILS	1	25.14	17.02	1.16	8.12	58	108	50
17HN0934	lnk_186	16	27	2017	HN	RILS	2	33.8	16.95	2.407142857	16.85	65	113	48
17SF0177	lnk_186	3	37	2017	SF	RILS	1	21.66666667	11.6	0.671111111	10.06666667	75	130	55
17SF0738	lnk_186	11	38	2017	SF	RILS	2	25.63333333	12.33333333	0.886666667	13.30000001	76	122	46
19SN4025	lnk_186	5	49	2019	SN	RILS	1	24.6	13.23333333	0.757777778	11.36666667	45	76	31
19SN4417	lnk_186	12	32	2019	SN	RILS	2	33.45	17.3	1.076666667	16.15000001	45	80	35
17SF0228	lnk_187	4	53	2017	SF	RILS	1	29.3	18.28	0.734666667	11.02000001	98	NA	NA
19SN4026	lnk_187	5	48	2019	SN	RILS	1	26.7	NA	NA	NA	66	82	16
19SN4418	lnk_187	12	33	2019	SN	RILS	2	23	15.8	0.48	7.2	67	72	5
17HN0115	lnk_188	2	6	2017	HN	RILS	1	24.92	21.95	0.424285714	2.969999998	59	111	52
17HN0731	lnk_188	13	11	2017	HN	RILS	2	30.56	18.22	1.762857143	12.34	59	104	45
17SF0067	lnk_188	1	67	2017	SF	RILS	1	28.6	14.66666667	0.928888889	13.93333334	75	121	46
17SF0740	lnk_188	11	40	2017	SF	RILS	2	31.46	11.86666667	1.306222222	19.59333333	79	128	49
19SN4027	lnk_188	5	47	2019	SN	RILS	1	26.6	12.45	0.943333333	14.15	52	84	32
19SN4419	lnk_188	12	34	2019	SN	RILS	2	22.8	11.2	0.773333333	11.6	45	78	33
17HN0459	lnk_19	8	22	2017	HN	RILS	1	34.98	20.5	2.068571429	14.48	59	104	45
17HN0828	lnk_19	14	13	2017	HN	RILS	2	32.32	17.2	2.16	15.12	58	109	51
17SF0165	lnk_19	3	25	2017	SF	RILS	1	31.98	15.7	1.085333333	16.28	71	116	45
17SF0544	lnk_19	8	17	2017	SF	RILS	2	22.13333333	14.26666667	0.524444444	7.86666666	75	122	47
19SN3869	lnk_19	2	4	2019	SN	RILS	1	NA	NA	NA	NA	0	86	86
19SN4261	lnk_19	9	21	2019	SN	RILS	2	21.7	11.7	0.666666667	10.00000001	55	82	27
17HN0189	lnk_190	4	52	2017	HN	RILS	1	37.26666667	20.72	2.363809524	16.54666667	68	112	44
17HN0817	lnk_190	14	24	2017	HN	RILS	2	40.05	18.65	3.057142857	21.4	70	113	43
17SF0106	lnk_190	2	35	2017	SF	RILS	1	38.12	18.82	1.286666667	19.30000001	77	117	40
17SF0742	lnk_190	11	42	2017	SF	RILS	2	31.13333333	16.21666667	0.994444444	14.91666666	76	128	52
19SN4028	lnk_190	5	46	2019	SN	RILS	1	25.5	13.76666667	0.782222222	11.73333333	53	76	23
19SN4420	lnk_190	12	35	2019	SN	RILS	2	15.3	11.2	0.273333333	4.099999995	59	78	19
17HN0033	lnk_191	1	33	2017	HN	RILS	1	35.56	22.48	1.868571429	13.08	63	NA	NA
17HN0918	lnk_191	16	43	2017	HN	RILS	2	29.84	26.06	0.54	3.78	59	113	54
17SF0204	lnk_191	3	64	2017	SF	RILS	1	33.06666667	18.98333333	0.938888889	14.08333334	82	NA	NA
17SF0743	lnk_191	11	43	2017	SF	RILS	2	31.18333333	17.86	0.888222222	13.32333333	79	141	62
19SN4029	lnk_191	5	45	2019	SN	RILS	1	21.3	14	0.486666667	7.300000005	53	86	33
19SN4421	lnk_191	12	36	2019	SN	RILS	2	26	19	0.466666667	7.000000005	40	80	40
17HN0249	lnk_192	5	9	2017	HN	RILS	1	35.44	18.86	2.368571429	16.58	61	103	42
17HN0891	lnk_192	15	51	2017	HN	RILS	2	32.6	18.76	1.977142857	13.84	61	109	48
17SF0075	lnk_192	2	66	2017	SF	RILS	1	37.15	15.16	1.466	21.99	81	121	40
17SF0744	lnk_192	11	44	2017	SF	RILS	2	33.11666667	11.48333333	1.442222222	21.63333333	75	125	50
19SN4030	lnk_192	5	44	2019	SN	RILS	1	NA	NA	NA	NA	NA	NA	NA
19SN4422	lnk_192	12	37	2019	SN	RILS	2	32.8	12.05	1.383333333	20.75	39	82	43
17HN0097	lnk_193	2	24	2017	HN	RILS	1	36.04	21.86	2.025714286	14.18	58	103	45
17HN0727	lnk_193	13	7	2017	HN	RILS	2	31.04	19.68	1.622857143	11.36	58	109	51
17SF0119	lnk_193	2	22	2017	SF	RILS	1	41.55	13.8	1.85	27.75	82	142	60
17SF0745	lnk_193	11	45	2017	SF	RILS	2	41.2	20.78333333	1.361111111	20.41666667	75	115	40
19SN4031	lnk_193	5	43	2019	SN	RILS	1	27.65	16.63333333	0.734444444	11.01666666	50	86	36
19SN4423	lnk_193	12	38	2019	SN	RILS	2	30.5	21.3	0.613333333	9.199999995	50	82	32
17HN0447	lnk_194	8	34	2017	HN	RILS	1	29.5	18.3	1.6	11.2	55	104	49
17HN0689	lnk_194	12	32	2017	HN	RILS	2	29.54	16.54	1.857142857	13	58	104	46
17SF0223	lnk_194	4	58	2017	SF	RILS	1	30.58333333	20.63333333	0.663333333	9.949999995	77	121	44
17SF0746	lnk_194	11	46	2017	SF	RILS	2	32.76666667	24.08333333	0.578888889	8.683333335	75	119	44
19SN4032	lnk_194	5	42	2019	SN	RILS	1	31.1	15.6	1.033333333	15.5	42	86	44
19SN4424	lnk_194	12	39	2019	SN	RILS	2	40.3	17	1.553333333	23.3	48	84	36
17HN0186	lnk_195	4	55	2017	HN	RILS	1	17.66	12.16	0.785714286	5.500000002	55	103	48
17HN0890	lnk_195	15	50	2017	HN	RILS	2	22.54	14	1.22	8.54	54	104	50
17SF0085	lnk_195	2	56	2017	SF	RILS	1	23.7	12.83333333	0.724444444	10.86666666	71	117	46
17SF0747	lnk_195	11	47	2017	SF	RILS	2	20.4	20.33333333	0.004444444	0.06666666	105	119	14
19SN4033	lnk_195	5	41	2019	SN	RILS	1	46.05	NA	NA	NA	34	78	44
19SN4425	lnk_195	12	40	2019	SN	RILS	2	19.9	16.4	0.233333333	3.499999995	36	80	44
17HN0324	lnk_196	6	37	2017	HN	RILS	1	28.56	20.4	1.165714286	8.160000002	58	112	54
17HN0831	lnk_196	14	10	2017	HN	RILS	2	32.9	23.06666667	1.404761905	9.833333335	63	113	50
17SF0226	lnk_196	4	55	2017	SF	RILS	1	33.04	17.43333333	1.040444444	15.60666666	81	130	49
17SF0749	lnk_196	11	49	2017	SF	RILS	2	28.05	16.525	0.768333333	11.525	79	141	62
19SN4034	lnk_196	5	40	2019	SN	RILS	1	35.23333333	18	1.148888889	17.23333334	50	86	36
19SN4426	lnk_196	12	41	2019	SN	RILS	2	43.5	17.73333333	1.717777778	25.76666667	43	80	37
17HN0223	lnk_197	4	18	2017	HN	RILS	1	36.2	26	1.457142857	10.2	59	112	53
17HN0821	lnk_197	14	20	2017	HN	RILS	2	27.83333333	19.3	1.219047619	8.533333333	63	113	50
17SF0237	lnk_197	4	44	2017	SF	RILS	1	34.41666667	18.26666667	1.076666667	16.15000001	77	137	60
17SF0750	lnk_197	11	50	2017	SF	RILS	2	34.61666667	20.8	0.921111111	13.81666667	83	141	58
19SN4035	lnk_197	5	39	2019	SN	RILS	1	25.8	18.5	0.486666667	7.300000005	62	86	24
19SN4427	lnk_197	12	42	2019	SN	RILS	2	NA	NA	NA	NA	0	80	80
17HN0380	lnk_198	7	20	2017	HN	RILS	1	40.88	25.72	2.165714286	15.16	68	112	44
17HN0606	lnk_198	11	6	2017	HN	RILS	2	40.06666667	20.3	2.823809524	19.76666667	70	109	39
17SF0185	lnk_198	3	45	2017	SF	RILS	1	29.03333333	16.65	0.825555556	12.38333334	77	130	53
17SF0751	lnk_198	11	51	2017	SF	RILS	2	38.25	18.1	1.343333333	20.15	83	115	32
19SN4036	lnk_198	5	38	2019	SN	RILS	1	NA	NA	NA	NA	0	86	86
19SN4428	lnk_198	12	43	2019	SN	RILS	2	NA	NA	NA	NA	0	90	90
17HN0101	lnk_199	2	20	2017	HN	RILS	1	39.6	25.52	2.011428571	14.08	59	111	52
17HN0730	lnk_199	13	10	2017	HN	RILS	2	30.53333333	20.83333333	1.385714286	9.700000002	68	113	45
17SF0037	lnk_199	1	37	2017	SF	RILS	1	35.91666667	15.35	1.371111111	20.56666667	75	126	51
17SF0752	lnk_199	11	52	2017	SF	RILS	2	35.78333333	17.98333333	1.186666667	17.80000001	75	141	66
19SN4037	lnk_199	5	37	2019	SN	RILS	1	33.4	14.8	1.24	18.6	53	86	33
19SN4429	lnk_199	12	44	2019	SN	RILS	2	23.9	16.8	0.473333333	7.099999995	57	80	23
17HN0436	lnk_20	8	45	2017	HN	RILS	1	36.92	18.875	2.577857143	18.045	68	112	44
17HN0913	lnk_20	16	48	2017	HN	RILS	2	33.7	22.26	1.634285714	11.44	61	113	52
17SF0254	lnk_20	4	27	2017	SF	RILS	1	36.3	15.78333333	1.367777778	20.51666667	77	137	60
17SF0545	lnk_20	8	16	2017	SF	RILS	2	35.95	17	1.263333333	18.95	79	132	53
19SN3870	lnk_20	2	5	2019	SN	RILS	1	45.4	25.5	1.326666667	19.90000001	44	88	44
19SN4262	lnk_20	9	20	2019	SN	RILS	2	38.5	14.8	1.58	23.7	53	84	31
17HN0394	lnk_200	7	34	2017	HN	RILS	1	27.28	17.53333333	1.392380952	9.746666664	68	112	44
17HN0886	lnk_200	15	46	2017	HN	RILS	2	26.32	18.3	1.145714286	8.020000002	58	113	55
17SF0429	lnk_200	7	9	2017	SF	RILS	1	30.31666667	15.81666667	0.966666667	14.50000001	77	121	44
17SF0754	lnk_200	11	54	2017	SF	RILS	2	27.58333333	16.71666667	0.724444444	10.86666666	75	122	47
19SN4038	lnk_200	5	36	2019	SN	RILS	1	20.4	26.13333333	-0.382222222	-5.73333333	51	78	27
19SN4430	lnk_200	12	45	2019	SN	RILS	2	26	10.65	1.023333333	15.35	52	86	34
17HN0035	lnk_201	1	35	2017	HN	RILS	1	30.92	19	1.702857143	11.92	62	NA	NA
17HN0908	lnk_201	16	53	2017	HN	RILS	2	28.23333333	20.76666667	1.066666667	7.466666669	59	113	54
17SF0042	lnk_201	1	42	2017	SF	RILS	1	30.86666667	16.56666667	0.953333333	14.3	90	130	40
17SF0755	lnk_201	11	55	2017	SF	RILS	2	30.85	17.7	0.876666667	13.15000001	90	128	38
19SN4039	lnk_201	5	35	2019	SN	RILS	1	19.75	10.1	0.643333333	9.649999995	56	86	30
19SN4431	lnk_201	12	46	2019	SN	RILS	2	25.6	10.95	0.976666667	14.65000001	51	86	35
17HN0311	lnk_205	6	50	2017	HN	RILS	1	45.8	33.66	1.734285714	12.14	63	112	49
17HN0846	lnk_205	15	6	2017	HN	RILS	2	40.44	24.04	2.342857143	16.4	61	113	52
17SF0481	lnk_205	7	61	2017	SF	RILS	1	42.725	19.93333333	1.519444444	22.79166666	90	138	48
17SF0759	lnk_205	11	59	2017	SF	RILS	2	35.98333333	21	0.998888889	14.98333334	76	141	65
19SN4040	lnk_205	5	34	2019	SN	RILS	1	NA	NA	NA	NA	66	86	20
19SN4432	lnk_205	12	47	2019	SN	RILS	2	NA	NA	NA	NA	0	86	86
17HN0343	lnk_206	6	18	2017	HN	RILS	1	29.25	19.4	1.407142857	9.849999999	63	112	49
17HN0929	lnk_206	16	32	2017	HN	RILS	2	27.425	19.36666667	1.151190476	8.058333332	63	113	50
17SF0041	lnk_206	1	41	2017	SF	RILS	1	32.51666667	19.41666667	0.873333333	13.1	75	114	39
17SF0760	lnk_206	11	60	2017	SF	RILS	2	35.46666667	19.2	1.084444444	16.26666666	90	141	51
19SN4041	lnk_206	5	33	2019	SN	RILS	1	20.7	11.9	0.586666667	8.800000005	58	78	20
19SN4433	lnk_206	12	48	2019	SN	RILS	2	18.73333333	14.5	0.282222222	4.23333333	55	82	27
17HN0161	lnk_207	3	41	2017	HN	RILS	1	24.4	17.96	0.92	6.44	58	103	45
17HN0752	lnk_207	13	32	2017	HN	RILS	2	24.04	16.52	1.074285714	7.519999998	58	109	51
17SF0148	lnk_207	3	8	2017	SF	RILS	1	33.38	17.35	1.068666667	16.03000001	79	117	38
17SF0761	lnk_207	11	61	2017	SF	RILS	2	28.13333333	17.4	0.715555556	10.73333334	75	119	44
19SN4042	lnk_207	5	32	2019	SN	RILS	1	25.56666667	16.03333333	0.635555556	9.53333334	42	74	32
19SN4434	lnk_207	12	49	2019	SN	RILS	2	21.26666667	16.6	0.311111111	4.666666665	40	72	32
17HN0103	lnk_208	2	18	2017	HN	RILS	1	26.48	14.56	1.702857143	11.92	56	103	47
17HN0547	lnk_208	10	54	2017	HN	RILS	2	26.52	13.475	1.863571429	13.045	61	108	47
17SF0261	lnk_208	4	20	2017	SF	RILS	1	38.23333333	13.31666667	1.661111111	24.91666667	90	114	24
17SF0762	lnk_208	11	62	2017	SF	RILS	2	32.71666667	12.75	1.331111111	19.96666667	82	119	37
19SN4043	lnk_208	5	31	2019	SN	RILS	1	22.46666667	13.4	0.604444444	9.06666666	42	76	34
19SN4435	lnk_208	12	50	2019	SN	RILS	2	NA	NA	NA	NA	0	74	74
17HN0242	lnk_209	5	2	2017	HN	RILS	1	33	16.65	2.335714286	16.35	NA	112	NA
17HN0525	lnk_209	9	45	2017	HN	RILS	2	37.3	21.475	2.260714286	15.825	63	108	45
17SF0348	lnk_209	5	68	2017	SF	RILS	1	29.68	17.375	0.820333333	12.305	105	145	40
17SF0763	lnk_209	11	63	2017	SF	RILS	2	34.35	20.98333333	0.891111111	13.36666667	90	141	51
19SN4044	lnk_209	5	30	2019	SN	RILS	1	NA	NA	NA	NA	NA	NA	NA
19SN4436	lnk_209	12	51	2019	SN	RILS	2	33.9	17.86666667	1.068888889	16.03333334	51	86	35
17HN0020	lnk_21	1	20	2017	HN	RILS	1	24.56	19.76	0.685714286	4.800000002	58	103	45
17HN0882	lnk_21	15	42	2017	HN	RILS	2	20.46	18.88	0.225714286	1.580000002	58	104	46
17SF0084	lnk_21	2	57	2017	SF	RILS	1	33.61666667	15.78333333	1.188888889	17.83333334	71	121	50
17SF0546	lnk_21	8	15	2017	SF	RILS	2	29.1	14.55	0.97	14.55	75	122	47
19SN3871	lnk_21	2	6	2019	SN	RILS	1	26.93333333	12.65	0.952222222	14.28333333	40	74	34
19SN4263	lnk_21	9	19	2019	SN	RILS	2	37.3	17.15	1.343333333	20.15	38	80	42
17HN0130	lnk_210	3	10	2017	HN	RILS	1	28.78	17.18	1.657142857	11.6	58	111	53
17HN0758	lnk_210	13	38	2017	HN	RILS	2	21.72	14.74	0.997142857	6.979999999	65	113	48
17SF0298	lnk_210	5	18	2017	SF	RILS	1	27.66666667	18.05	0.641111111	9.616666665	77	121	44
17SF0764	lnk_210	11	64	2017	SF	RILS	2	36.21666667	15.7	1.367777778	20.51666667	79	122	43
19SN4045	lnk_210	5	29	2019	SN	RILS	1	NA	NA	NA	NA	70	82	12
19SN4437	lnk_210	12	52	2019	SN	RILS	2	36.35	19.35	1.133333333	17	49	76	27
17HN0185	lnk_212	4	56	2017	HN	RILS	1	39.4	22.2	2.457142857	17.2	70	107	37
17HN0517	lnk_212	9	37	2017	HN	RILS	2	35.96666667	20.73333333	2.176190476	15.23333333	58	108	50
17SF0087	lnk_212	2	54	2017	SF	RILS	1	30.11666667	17.96666667	0.81	12.15	82	130	48
17SF0766	lnk_212	11	66	2017	SF	RILS	2	37.1	17.4	1.313333333	19.7	81	128	47
19SN4046	lnk_212	5	28	2019	SN	RILS	1	39	17.3	1.446666667	21.70000001	50	86	36
19SN4438	lnk_212	13	52	2019	SN	RILS	2	24.3	15.3	0.6	9	51	86	35
17HN0702	lnk_213	12	19	2017	HN	RILS	2	37.7	19.4	2.614285714	18.3	70	109	39
17SF0110	lnk_213	2	31	2017	SF	RILS	1	39.78	20.22	1.304	19.56	77	117	40
17SF0767	lnk_213	11	67	2017	SF	RILS	2	31.5	25.21666667	0.418888889	6.283333335	75	119	44
19SN4047	lnk_213	5	27	2019	SN	RILS	1	42.4	17.1	1.686666667	25.30000001	60	76	16
19SN4439	lnk_213	13	51	2019	SN	RILS	2	48.4	17	2.093333333	31.4	51	74	23
17HN0387	lnk_214	7	27	2017	HN	RILS	1	39.02	34.6	0.631428571	4.419999997	68	112	44
17HN0755	lnk_214	13	35	2017	HN	RILS	2	38.16	22.05	2.301428571	16.11	70	113	43
17SF0093	lnk_214	2	48	2017	SF	RILS	1	38.61666667	18.23333333	1.358888889	20.38333334	90	NA	NA
17SF0768	lnk_214	11	68	2017	SF	RILS	2	31.9	15.04	1.124	16.86	105	145	40
19SN4048	lnk_214	5	26	2019	SN	RILS	1	20.33333333	16.03333333	0.286666667	4.300000005	56	92	36
19SN4440	lnk_214	13	50	2019	SN	RILS	2	30.73333333	15.73333333	1	15	51	86	35
17HN0073	lnk_215	2	48	2017	HN	RILS	1	32.224	26.58	0.806285714	5.643999998	59	NA	NA
17HN0678	lnk_215	12	43	2017	HN	RILS	2	34.6	27.5	1.014285714	7.099999998	59	113	54
17SF0769	lnk_215	11	69	2017	SF	RILS	2	31.2	16.75	0.963333333	14.45	105	145	40
19SN4049	lnk_215	5	25	2019	SN	RILS	1	NA	NA	NA	NA	0	92	92
19SN4441	lnk_215	13	49	2019	SN	RILS	2	33.73333333	17.8	1.062222222	15.93333333	51	86	35
17HN0105	lnk_216	2	16	2017	HN	RILS	1	34.32	22.7	1.66	11.62	59	107	48
17HN0553	lnk_216	10	48	2017	HN	RILS	2	32.76	18.62	2.02	14.14	61	112	51
17SF0081	lnk_216	2	60	2017	SF	RILS	1	35.35	16.31666667	1.268888889	19.03333334	82	126	44
17SF0770	lnk_216	11	70	2017	SF	RILS	2	31.52	17.48333333	0.935777778	14.03666667	76	125	49
19SN4050	lnk_216	5	24	2019	SN	RILS	1	36.6	13.1	1.566666667	23.50000001	48	88	40
19SN4442	lnk_216	13	48	2019	SN	RILS	2	40.03333333	19.03333333	1.4	21	39	84	45
17HN0050	lnk_217	1	50	2017	HN	RILS	1	23.9	20.22	0.525714286	3.680000002	61	103	42
17HN0570	lnk_217	10	31	2017	HN	RILS	2	26.22	19.02	1.028571429	7.200000003	63	104	41
17SF0149	lnk_217	3	9	2017	SF	RILS	1	27.53333333	18	0.635555556	9.53333334	79	121	42
17SF0771	lnk_217	12	70	2017	SF	RILS	2	28.75	13.25	1.033333333	15.5	76	128	52
19SN4051	lnk_217	5	23	2019	SN	RILS	1	19.33333333	11.4	0.528888889	7.933333335	57	82	25
19SN4443	lnk_217	13	47	2019	SN	RILS	2	19.4	12.1	0.486666667	7.300000005	61	76	15
17HN0271	lnk_218	5	31	2017	HN	RILS	1	35.6	19.1	2.357142857	16.5	61	112	51
17HN0743	lnk_218	13	23	2017	HN	RILS	2	36.68	19.06	2.517142857	17.62	59	109	50
17SF0294	lnk_218	5	14	2017	SF	RILS	1	33.36666667	17.05	1.087777778	16.31666667	79	131	52
17SF0772	lnk_218	12	69	2017	SF	RILS	2	34.06666667	19.63333333	0.962222222	14.43333333	90	141	51
19SN4052	lnk_218	5	22	2019	SN	RILS	1	25.85	16.65	0.613333333	9.199999995	50	86	36
19SN4444	lnk_218	13	46	2019	SN	RILS	2	32.73333333	17.05	1.045555556	15.68333334	NA	84	NA
17HN0094	lnk_219	2	27	2017	HN	RILS	1	27.04	18.32	1.245714286	8.720000002	58	NA	NA
17HN0778	lnk_219	13	58	2017	HN	RILS	2	23.98	18.72	0.751428571	5.259999997	58	113	55
17SF0323	lnk_219	5	43	2017	SF	RILS	1	26.86666667	11.63333333	1.015555556	15.23333334	71	127	56
17SF0773	lnk_219	12	68	2017	SF	RILS	2	30.31666667	15.78333333	0.968888889	14.53333334	75	125	50
19SN4053	lnk_219	5	21	2019	SN	RILS	1	NA	NA	NA	NA	0	80	80
19SN4445	lnk_219	13	45	2019	SN	RILS	2	24.3	16.63333333	0.511111111	7.666666665	51	74	23
17HN0323	lnk_22	6	38	2017	HN	RILS	1	20.3	20	0.042857143	0.300000001	56	104	48
17HN0539	lnk_22	9	59	2017	HN	RILS	2	31.92	20.16	1.68	11.76	56	104	48
17SF0354	lnk_22	6	67	2017	SF	RILS	1	36.01666667	20.56666667	1.03	15.45	90	127	37
17SF0547	lnk_22	8	14	2017	SF	RILS	2	38.5	23.15	1.023333333	15.35	76	132	56
19SN3872	lnk_22	2	7	2019	SN	RILS	1	20.05	16.5	0.236666667	3.550000005	48	90	42
19SN4264	lnk_22	9	18	2019	SN	RILS	2	24.5	16.8	0.513333333	7.699999995	49	88	39
17HN0376	lnk_220	7	16	2017	HN	RILS	1	38.38	40.33333333	-0.279047619	-1.953333333	NA	112	NA
17HN0863	lnk_220	15	23	2017	HN	RILS	2	46.7	22.85	3.407142857	23.85	68	113	45
17SF0448	lnk_220	7	28	2017	SF	RILS	1	36.91666667	17	1.327777778	19.91666667	90	145	55
17SF0774	lnk_220	12	67	2017	SF	RILS	2	35.9	19.05	1.123333333	16.85	91	141	50
19SN4054	lnk_220	5	20	2019	SN	RILS	1	45.03333333	14.4	2.042222222	30.63333333	47	92	45
19SN4446	lnk_220	13	44	2019	SN	RILS	2	28.2	15	0.88	13.2	52	86	34
17HN0244	lnk_221	5	4	2017	HN	RILS	1	38.48	15.65	3.261428571	22.83	68	103	35
17HN0643	lnk_221	11	43	2017	HN	RILS	2	26.78	15.78	1.571428571	11	58	109	51
17SF0458	lnk_221	7	38	2017	SF	RILS	1	24.1	11.41666667	0.845555556	12.68333334	79	121	42
17SF0775	lnk_221	12	66	2017	SF	RILS	2	31.03333333	12	1.268888889	19.03333334	76	125	49
19SN4055	lnk_221	5	19	2019	SN	RILS	1	25.5	13.2	0.82	12.3	38	78	40
19SN4447	lnk_221	13	43	2019	SN	RILS	2	22.85	12.7	0.676666667	10.15000001	34	86	52
17HN0369	lnk_223	7	9	2017	HN	RILS	1	45.42	38.72	0.957142857	6.699999999	70	112	42
17HN0652	lnk_223	11	52	2017	HN	RILS	2	38.84	26.4	1.777142857	12.44	NA	113	NA
17SF0455	lnk_223	7	35	2017	SF	RILS	1	33.28333333	19.85	0.895555556	13.43333334	82	138	56
17SF0778	lnk_223	12	63	2017	SF	RILS	2	32.51666667	21.38333333	0.742222222	11.13333333	91	141	50
19SN4056	lnk_223	5	18	2019	SN	RILS	1	32.8	19.4	0.893333333	13.4	48	88	40
19SN4448	lnk_223	13	42	2019	SN	RILS	2	NA	NA	NA	NA	NA	NA	NA
17HN0316	lnk_225	6	45	2017	HN	RILS	1	34.34	19.875	2.066428571	14.465	61	104	43
17HN0691	lnk_225	12	30	2017	HN	RILS	2	28.22	15.88	1.762857143	12.34	68	109	41
17SF0179	lnk_225	3	39	2017	SF	RILS	1	37.875	14.76666667	1.540555556	23.10833334	77	NA	NA
17SF0780	lnk_225	12	61	2017	SF	RILS	2	30.98333333	16.38	0.973555556	14.60333334	76	134	58
19SN4057	lnk_225	5	17	2019	SN	RILS	1	26.06666667	16.6	0.631111111	9.466666665	48	84	36
19SN4449	lnk_225	13	41	2019	SN	RILS	2	27.43333333	17.8	0.642222222	9.63333333	43	82	39
17HN0409	lnk_226	7	49	2017	HN	RILS	1	34.74	21.96	1.825714286	12.78	61	112	51
17HN0759	lnk_226	13	39	2017	HN	RILS	2	36.62	21.78	2.12	14.84	61	109	48
17SF0434	lnk_226	7	14	2017	SF	RILS	1	37.2	16.9	1.353333333	20.3	79	131	52
17SF0781	lnk_226	12	60	2017	SF	RILS	2	36.23333333	20.31666667	1.061111111	15.91666667	105	141	36
19SN4058	lnk_226	5	16	2019	SN	RILS	1	28.6	14.8	0.92	13.8	62	86	24
19SN4450	lnk_226	13	40	2019	SN	RILS	2	NA	NA	NA	NA	0	88	88
17HN0304	lnk_227	6	57	2017	HN	RILS	1	42.6	29.26	1.905714286	13.34	63	107	44
17HN0529	lnk_227	9	49	2017	HN	RILS	2	38.86	23.58	2.182857143	15.28	59	112	53
17SF0502	lnk_227	8	59	2017	SF	RILS	1	39.31666667	17.41666667	1.46	21.9	81	132	51
17SF0782	lnk_227	12	59	2017	SF	RILS	2	30.88333333	15.9	0.998888889	14.98333334	76	141	65
19SN4059	lnk_227	5	15	2019	SN	RILS	1	28.06666667	17.9	0.677777778	10.16666667	53	86	33
19SN4451	lnk_227	13	39	2019	SN	RILS	2	14.9	9.6	0.353333333	5.299999995	53	84	31
17HN0366	lnk_228	7	6	2017	HN	RILS	1	33.66	19.44	2.031428571	14.22	65	112	47
17HN0653	lnk_228	11	53	2017	HN	RILS	2	35	23.7	1.614285714	11.3	68	113	45
17SF0260	lnk_228	4	21	2017	SF	RILS	1	31.35	21.08333333	0.684444444	10.26666666	90	137	47
17SF0783	lnk_228	12	58	2017	SF	RILS	2	36.125	16.95	1.278333333	19.175	90	141	51
19SN4060	lnk_228	5	14	2019	SN	RILS	1	NA	NA	NA	NA	0	88	88
19SN4452	lnk_228	13	38	2019	SN	RILS	2	19.7	27	-0.486666667	-7.300000005	39	86	47
17HN0344	lnk_23	6	17	2017	HN	RILS	1	26.9	18.66	1.177142857	8.239999999	58	112	54
17HN0572	lnk_23	10	29	2017	HN	RILS	2	33.76	17.64	2.302857143	16.12	58	108	50
17SF0025	lnk_23	1	25	2017	SF	RILS	1	34.45	19.375	1.005	15.075	90	142	52
17SF0548	lnk_23	8	13	2017	SF	RILS	2	39.21666667	18.54	1.378444444	20.67666666	81	138	57
19SN3873	lnk_23	2	8	2019	SN	RILS	1	NA	NA	NA	NA	62	90	28
19SN4265	lnk_23	9	17	2019	SN	RILS	2	24.5	17	0.5	7.5	62	86	24
17HN0452	lnk_230	8	29	2017	HN	RILS	1	37.92	18.94	2.711428571	18.98	61	104	43
17HN0538	lnk_230	9	58	2017	HN	RILS	2	33.14	18.425	2.102142857	14.715	70	112	42
17SF0334	lnk_230	5	54	2017	SF	RILS	1	35.12	20.68333333	0.962444444	14.43666666	90	131	41
17SF0785	lnk_230	12	56	2017	SF	RILS	2	34.3	15.4	1.26	18.9	79	128	49
19SN4061	lnk_230	5	13	2019	SN	RILS	1	41.66666667	16.6	1.671111111	25.06666667	46	86	40
19SN4453	lnk_230	13	37	2019	SN	RILS	2	29.55	13.8	1.05	15.75	55	82	27
17HN0298	lnk_231	5	58	2017	HN	RILS	1	38.22	20.625	2.513571429	17.595	58	104	46
17HN0664	lnk_231	12	57	2017	HN	RILS	2	39.98	19.74	2.891428571	20.24	58	104	46
17SF0007	lnk_231	1	7	2017	SF	RILS	1	27.56666667	16.66666667	0.726666667	10.90000001	75	121	46
17SF0786	lnk_231	12	55	2017	SF	RILS	2	24	11.58333333	0.827777778	12.41666667	75	122	47
19SN4062	lnk_231	5	12	2019	SN	RILS	1	36.2	17.9	1.22	18.3	42	78	36
19SN4454	lnk_231	13	36	2019	SN	RILS	2	25.66666667	16.25	0.627777778	9.41666667	51	72	21
17HN0201	lnk_232	4	40	2017	HN	RILS	1	31.94	22.3	1.377142857	9.639999999	65	112	47
17HN0698	lnk_232	12	23	2017	HN	RILS	2	29.3	19.48	1.402857143	9.820000001	65	113	48
17SF0213	lnk_232	4	68	2017	SF	RILS	1	37.36666667	16.91666667	1.363333333	20.45	77	NA	NA
17SF0787	lnk_232	12	54	2017	SF	RILS	2	30.31666667	19.23333333	0.738888889	11.08333334	76	134	58
19SN4063	lnk_232	5	11	2019	SN	RILS	1	NA	NA	NA	NA	62	90	28
19SN4455	lnk_232	13	35	2019	SN	RILS	2	45.83333333	18.9	1.795555556	26.93333334	41	84	43
17HN0397	lnk_233	7	37	2017	HN	RILS	1	35.5	17.8	2.528571429	17.7	58	112	54
17SF0405	lnk_233	6	16	2017	SF	RILS	1	35.2	15.03333333	1.344444444	20.16666666	98	145	47
17SF0788	lnk_233	12	53	2017	SF	RILS	2	32.95	16.04	1.127333333	16.91	81	134	53
19SN4064	lnk_233	5	10	2019	SN	RILS	1	NA	NA	NA	NA	66	86	20
19SN4456	lnk_233	13	34	2019	SN	RILS	2	32.6	14.1	1.233333333	18.5	59	78	19
17HN0255	lnk_234	5	15	2017	HN	RILS	1	36.5	37.63333333	-0.161904762	-1.133333334	65	112	47
17HN0716	lnk_234	12	5	2017	HN	RILS	2	37.03333333	17.86666667	2.738095238	19.16666667	65	109	44
17SF0789	lnk_234	12	52	2017	SF	RILS	2	38.28333333	19.82	1.230888889	18.46333334	105	134	29
19SN4065	lnk_234	5	9	2019	SN	RILS	1	39	25.6	0.893333333	13.4	49	72	23
19SN4457	lnk_234	13	33	2019	SN	RILS	2	24.8	NA	NA	NA	76	74	-2
17HN0081	lnk_237	2	40	2017	HN	RILS	1	34.2	20.1	2.014285714	14.1	61	NA	NA
17HN0671	lnk_237	12	50	2017	HN	RILS	2	34.9	19.9	2.142857143	15	61	113	52
17SF0275	lnk_237	4	6	2017	SF	RILS	1	41.85	19.76	1.472666667	22.09000001	105	116	11
17SF0792	lnk_237	12	49	2017	SF	RILS	2	31.51666667	18.2	0.887777778	13.31666667	76	141	65
19SN4066	lnk_237	5	8	2019	SN	RILS	1	NA	NA	NA	NA	0	88	88
19SN4458	lnk_237	13	32	2019	SN	RILS	2	NA	NA	NA	NA	0	76	76
17HN0274	lnk_238	5	34	2017	HN	RILS	1	34.9	22	1.842857143	12.9	58	112	54
17HN0555	lnk_238	10	46	2017	HN	RILS	2	38.9	20.3	2.657142857	18.6	65	112	47
17SF0476	lnk_238	7	56	2017	SF	RILS	1	38.21666667	18.76666667	1.296666667	19.45000001	76	132	56
19SN4067	lnk_238	5	7	2019	SN	RILS	1	NA	NA	NA	NA	0	86	86
19SN4459	lnk_238	13	31	2019	SN	RILS	2	28.66666667	15.75	0.861111111	12.91666667	61	76	15
17HN0404	lnk_239	7	44	2017	HN	RILS	1	39.64	29.68	1.422857143	9.960000001	61	112	51
17HN0660	lnk_239	11	60	2017	HN	RILS	2	36.175	24.95	1.603571429	11.225	61	113	52
17SF0453	lnk_239	7	33	2017	SF	RILS	1	33.45	18.96	0.966	14.49	79	138	59
17SF0794	lnk_239	12	47	2017	SF	RILS	2	31.33333333	17.75	0.905555556	13.58333334	105	141	36
19SN4068	lnk_239	5	6	2019	SN	RILS	1	NA	NA	NA	NA	0	86	86
19SN4460	lnk_239	13	30	2019	SN	RILS	2	NA	NA	NA	NA	0	84	84
17HN0355	lnk_24	6	6	2017	HN	RILS	1	36.96	18.78	2.597142857	18.18	58	104	46
17HN0545	lnk_24	10	56	2017	HN	RILS	2	40.44	24.84	2.228571429	15.6	59	108	49
17SF0337	lnk_24	5	57	2017	SF	RILS	1	33.8	13.06	1.382666667	20.74000001	75	145	70
17SF0550	lnk_24	8	11	2017	SF	RILS	2	42.36666667	19.11666667	1.55	23.25	75	132	57
19SN3874	lnk_24	2	9	2019	SN	RILS	1	NA	NA	NA	NA	70	82	12
19SN4266	lnk_24	9	16	2019	SN	RILS	2	NA	NA	NA	NA	0	84	84
17HN0406	lnk_240	7	46	2017	HN	RILS	1	31.66	20.46	1.6	11.2	59	108	49
17HN0648	lnk_240	11	48	2017	HN	RILS	2	28.68	19.4	1.325714286	9.280000002	59	109	50
17SF0437	lnk_240	7	17	2017	SF	RILS	1	33.28333333	16.72	1.104222222	16.56333333	82	138	56
17SF0795	lnk_240	12	46	2017	SF	RILS	2	29.8	17.16	0.842666667	12.64000001	76	134	58
19SN4069	lnk_240	5	5	2019	SN	RILS	1	20.2	14.15	0.403333333	6.049999995	52	84	32
19SN4461	lnk_240	13	29	2019	SN	RILS	2	22.1	16.8	0.353333333	5.299999995	55	82	27
17HN0207	lnk_241	4	34	2017	HN	RILS	1	25.72	25.66	0.008571429	0.060000003	56	112	56
17HN0703	lnk_241	12	18	2017	HN	RILS	2	34.32	20	2.045714286	14.32	58	109	51
17SF0274	lnk_241	4	7	2017	SF	RILS	1	30.98333333	16.4	0.972222222	14.58333333	79	116	37
17SF0796	lnk_241	12	45	2017	SF	RILS	2	30.35	19.675	0.711666667	10.67500001	76	134	58
19SN4070	lnk_241	5	4	2019	SN	RILS	1	28.3	15.6	0.846666667	12.70000001	53	86	33
19SN4462	lnk_241	13	28	2019	SN	RILS	2	31.8	20.8	0.733333333	11	53	84	31
17HN0139	lnk_242	3	19	2017	HN	RILS	1	37.6	30.44	1.022857143	7.160000001	58	111	53
17HN0781	lnk_242	14	60	2017	HN	RILS	2	35.75	29.5	0.892857143	6.250000001	70	113	43
17SF0398	lnk_242	6	23	2017	SF	RILS	1	44	20.08333333	1.594444444	23.91666666	75	131	56
17SF0797	lnk_242	12	44	2017	SF	RILS	2	33.93333333	18.16666667	1.051111111	15.76666667	75	134	59
19SN4071	lnk_242	5	3	2019	SN	RILS	1	NA	NA	NA	NA	66	86	20
19SN4463	lnk_242	13	27	2019	SN	RILS	2	NA	NA	NA	NA	NA	NA	NA
17HN0165	lnk_243	3	45	2017	HN	RILS	1	39.54	27.78	1.68	11.76	68	111	43
17HN0566	lnk_243	10	35	2017	HN	RILS	2	38.28	29.24	1.291428571	9.039999997	65	112	47
17SF0302	lnk_243	5	22	2017	SF	RILS	1	31.96666667	21.75	0.681111111	10.21666667	79	127	48
17SF0798	lnk_243	12	43	2017	SF	RILS	2	30	18.33333333	0.777777778	11.66666667	81	134	53
19SN4072	lnk_243	5	2	2019	SN	RILS	1	18.9	9.25	0.643333333	9.649999995	50	86	36
19SN4464	lnk_243	13	26	2019	SN	RILS	2	31.8	15.6	1.08	16.2	43	80	37
17HN0063	lnk_244	2	58	2017	HN	RILS	1	34.28	19.06	2.174285714	15.22	58	103	45
17HN0602	lnk_244	11	2	2017	HN	RILS	2	25.38	16.78	1.228571429	8.600000003	58	109	51
17SF0485	lnk_244	7	65	2017	SF	RILS	1	26.45	11.6	0.99	14.85	75	121	46
17SF0799	lnk_244	12	42	2017	SF	RILS	2	36.28333333	17.06666667	1.281111111	19.21666667	75	119	44
19SN4073	lnk_244	5	1	2019	SN	RILS	1	39	15.4	1.573333333	23.6	48	74	26
19SN4465	lnk_244	13	25	2019	SN	RILS	2	28.6	14	0.973333333	14.6	49	82	33
17HN0420	lnk_245	7	60	2017	HN	RILS	1	35.32	23.56	1.68	11.76	68	112	44
17HN0796	lnk_245	14	45	2017	HN	RILS	2	32.06	25.86	0.885714286	6.200000002	65	113	48
17SF0459	lnk_245	7	39	2017	SF	RILS	1	31.2	10.9	1.353333333	20.3	82	131	49
17SF0800	lnk_245	12	41	2017	SF	RILS	2	34.4	13.5	1.393333333	20.9	83	134	51
19SN4074	lnk_245	6	1	2019	SN	RILS	1	38.9	15.05	1.59	23.85	46	86	40
19SN4466	lnk_245	13	24	2019	SN	RILS	2	18.55	7.6	0.73	10.95	51	86	35
17SF0173	lnk_246	3	33	2017	SF	RILS	1	38.6	17.15	1.43	21.45	91	NA	NA
17SF0801	lnk_246	12	40	2017	SF	RILS	2	37.36666667	18.8	1.237777778	18.56666667	105	145	40
19SN4075	lnk_246	6	2	2019	SN	RILS	1	41.7	18.3	1.56	23.4	50	78	28
19SN4467	lnk_246	13	23	2019	SN	RILS	2	25.33333333	14.55	0.718888889	10.78333334	56	86	30
17HN0187	lnk_247	4	54	2017	HN	RILS	1	38.44	27.96	1.497142857	10.48	61	112	51
17HN0892	lnk_247	15	52	2017	HN	RILS	2	40.44	23.32	2.445714286	17.12	63	113	50
17SF0257	lnk_247	4	24	2017	SF	RILS	1	39.35	17.48333333	1.457777778	21.86666667	79	116	37
17SF0802	lnk_247	12	39	2017	SF	RILS	2	39.65	19.18333333	1.364444444	20.46666666	76	141	65
19SN4076	lnk_247	6	3	2019	SN	RILS	1	NA	NA	NA	NA	0	86	86
19SN4468	lnk_247	13	22	2019	SN	RILS	2	NA	NA	NA	NA	0	82	82
17HN0378	lnk_248	7	18	2017	HN	RILS	1	27.18	19.2	1.14	7.98	65	112	47
17HN0503	lnk_248	9	23	2017	HN	RILS	2	37.86	19	2.694285714	18.86	61	108	47
17SF0001	lnk_248	1	1	2017	SF	RILS	1	33.41666667	19.42	0.933111111	13.99666667	90	126	36
17SF0803	lnk_248	12	38	2017	SF	RILS	2	28.1	12.35	1.05	15.75	76	128	52
19SN4077	lnk_248	6	4	2019	SN	RILS	1	20.65	13.65	0.466666667	7.000000005	51	90	39
19SN4469	lnk_248	13	21	2019	SN	RILS	2	19.2	14.2	0.333333333	4.999999995	52	80	28
17HN0120	lnk_25	2	1	2017	HN	RILS	1	40.16	24.15	2.287142857	16.01	58	111	53
17HN0845	lnk_25	15	5	2017	HN	RILS	2	36.88	22.9	1.997142857	13.98	59	113	54
17SF0506	lnk_25	8	55	2017	SF	RILS	1	34.76666667	15.31666667	1.296666667	19.45000001	79	145	66
17SF0551	lnk_25	8	10	2017	SF	RILS	2	31.93333333	18.7	0.882222222	13.23333333	79	145	66
19SN3875	lnk_25	2	10	2019	SN	RILS	1	NA	NA	NA	NA	62	90	28
19SN4267	lnk_25	9	15	2019	SN	RILS	2	NA	NA	NA	NA	0	88	88
17HN0335	lnk_250	6	26	2017	HN	RILS	1	30.53333333	15.56666667	2.138095238	14.96666667	59	104	45
17HN0668	lnk_250	12	53	2017	HN	RILS	2	34.5	16.4	2.585714286	18.1	68	113	45
17SF0381	lnk_250	6	40	2017	SF	RILS	1	39.66	19.65	1.334	20.01	75	117	42
17SF0806	lnk_250	12	35	2017	SF	RILS	2	39.03333333	16.98333333	1.47	22.05	75	125	50
19SN4078	lnk_250	6	5	2019	SN	RILS	1	NA	NA	NA	NA	NA	NA	NA
19SN4470	lnk_250	13	20	2019	SN	RILS	2	35.3	14.55	1.383333333	20.75	45	80	35
17HN0419	lnk_251	7	59	2017	HN	RILS	1	36.538	23.28	1.894	13.258	58	108	50
17HN0563	lnk_251	10	38	2017	HN	RILS	2	33.875	18.975	2.128571429	14.9	58	104	46
17SF0073	lnk_251	2	68	2017	SF	RILS	1	34.73333333	18.525	1.080555556	16.20833334	77	121	44
17SF0807	lnk_251	12	34	2017	SF	RILS	2	41.75	20	1.45	21.75	76	122	46
19SN4079	lnk_251	6	6	2019	SN	RILS	1	39.45	19.23333333	1.347777778	20.21666667	36	82	46
19SN4471	lnk_251	13	19	2019	SN	RILS	2	39.3	19.1	1.346666667	20.20000001	34	80	46
17HN0451	lnk_252	8	30	2017	HN	RILS	1	38.86	18.96	2.842857143	19.9	63	112	49
17HN0750	lnk_252	13	30	2017	HN	RILS	2	35.86	23.46	1.771428571	12.4	61	113	52
17SF0312	lnk_252	5	32	2017	SF	RILS	1	37.38333333	16.76666667	1.374444444	20.61666666	81	131	50
17SF0808	lnk_252	12	33	2017	SF	RILS	2	39.95	20.48333333	1.297777778	19.46666667	75	122	47
19SN4080	lnk_252	6	7	2019	SN	RILS	1	NA	NA	NA	NA	0	94	94
19SN4472	lnk_252	13	18	2019	SN	RILS	2	43	19	1.6	24	47	82	35
17HN0107	lnk_256	2	14	2017	HN	RILS	1	34.53333333	23.73333333	1.542857143	10.8	68	111	43
17HN0830	lnk_256	14	11	2017	HN	RILS	2	32.5	18.84	1.951428571	13.66	59	109	50
17SF0371	lnk_256	6	50	2017	SF	RILS	1	25.96	14.73333333	0.748444444	11.22666666	82	131	49
17SF0812	lnk_256	12	29	2017	SF	RILS	2	35.16666667	18.36666667	1.12	16.8	83	128	45
19SN4081	lnk_256	6	8	2019	SN	RILS	1	26.25	16.35	0.66	9.9	51	88	37
19SN4473	lnk_256	13	17	2019	SN	RILS	2	25.8	17.725	0.538333333	8.074999995	39	86	47
17HN0261	lnk_258	5	21	2017	HN	RILS	1	34.2	20.4	1.971428571	13.8	58	107	49
17HN0833	lnk_258	14	8	2017	HN	RILS	2	25.56	20.36	0.742857143	5.200000001	59	113	54
17SF0158	lnk_258	3	18	2017	SF	RILS	1	35.68333333	24.25	0.762222222	11.43333333	79	130	51
17SF0814	lnk_258	12	27	2017	SF	RILS	2	35.13333333	20.21666667	0.994444444	14.91666666	76	134	58
19SN4082	lnk_258	6	9	2019	SN	RILS	1	19.4	17.23333333	0.144444444	2.16666666	62	76	14
19SN4474	lnk_258	13	16	2019	SN	RILS	2	NA	NA	NA	NA	NA	NA	NA
17HN0158	lnk_259	3	38	2017	HN	RILS	1	42.6	29.56	1.862857143	13.04	68	103	35
17HN0592	lnk_259	10	9	2017	HN	RILS	2	42.94	22.82	2.874285714	20.12	59	104	45
17SF0815	lnk_259	12	26	2017	SF	RILS	2	36.46666667	18.8	1.177777778	17.66666667	76	141	65
19SN4083	lnk_259	6	10	2019	SN	RILS	1	33.86666667	16.86666667	1.133333333	17	50	88	38
19SN4475	lnk_259	13	15	2019	SN	RILS	2	32.96666667	18.5	0.964444444	14.46666666	53	86	33
17HN0382	lnk_26	7	22	2017	HN	RILS	1	35.42	22.78	1.805714286	12.64	59	104	45
17HN0931	lnk_26	16	30	2017	HN	RILS	2	37.72	18.08	2.805714286	19.64	61	109	48
17SF0336	lnk_26	5	56	2017	SF	RILS	1	32.7	19.56666667	0.875555556	13.13333334	81	127	46
17SF0552	lnk_26	8	9	2017	SF	RILS	2	32.6	20.51666667	0.805555556	12.08333334	90	132	42
19SN3876	lnk_26	2	11	2019	SN	RILS	1	38.96666667	21.86666667	1.14	17.1	40	88	48
19SN4268	lnk_26	9	14	2019	SN	RILS	2	29.1	15.7	0.893333333	13.4	49	88	39
17HN0034	lnk_260	1	34	2017	HN	RILS	1	29.78	23	0.968571429	6.780000003	59	NA	NA
17HN0722	lnk_260	13	2	2017	HN	RILS	2	36.54	17.12	2.774285714	19.42	59	109	50
17SF0431	lnk_260	7	11	2017	SF	RILS	1	31.41666667	17.95	0.897777778	13.46666667	82	145	63
17SF0816	lnk_260	12	25	2017	SF	RILS	2	33.68333333	15.25	1.228888889	18.43333334	75	134	59
19SN4084	lnk_260	6	11	2019	SN	RILS	1	25.7	13.8	0.793333333	11.9	54	82	28
19SN4476	lnk_260	13	14	2019	SN	RILS	2	26.2	16.4	0.653333333	9.799999995	44	76	32
17HN0152	lnk_261	3	32	2017	HN	RILS	1	34.05	21.52	1.79	12.53	59	107	48
17HN0684	lnk_261	12	37	2017	HN	RILS	2	34.52	18.66	2.265714286	15.86	61	109	48
17SF0376	lnk_261	6	45	2017	SF	RILS	1	31.55	19.05	0.833333333	12.5	77	131	54
17SF0817	lnk_261	12	24	2017	SF	RILS	2	34.18333333	18.06666667	1.074444444	16.11666666	75	128	53
19SN4085	lnk_261	6	12	2019	SN	RILS	1	36.7	19.55	1.143333333	17.15	38	80	42
19SN4477	lnk_261	13	13	2019	SN	RILS	2	19.15	12.65	0.433333333	6.499999995	55	82	27
17HN0463	lnk_262	8	18	2017	HN	RILS	1	40.9	24.63333333	2.323809524	16.26666667	59	112	53
17HN0491	lnk_262	9	11	2017	HN	RILS	2	39.76666667	18.63333333	3.019047619	21.13333333	70	112	42
17SF0522	lnk_262	8	39	2017	SF	RILS	1	30.91666667	16.85	0.937777778	14.06666667	76	145	69
17SF0818	lnk_262	12	23	2017	SF	RILS	2	38.32	19.46666667	1.256888889	18.85333334	75	134	59
19SN4086	lnk_262	6	13	2019	SN	RILS	1	16.65	15.55	0.073333333	1.099999995	64	84	20
19SN4478	lnk_262	13	12	2019	SN	RILS	2	37.6	18.86666667	1.248888889	18.73333334	53	86	33
17HN0177	lnk_263	3	57	2017	HN	RILS	1	39.075	30.6	1.210714286	8.475000002	61	111	50
17HN0899	lnk_263	15	59	2017	HN	RILS	2	37.86	20.38	2.497142857	17.48	65	109	44
17SF0495	lnk_263	8	66	2017	SF	RILS	1	33.9	24	0.66	9.9	81	132	51
17SF0819	lnk_263	12	22	2017	SF	RILS	2	34.46666667	19.62	0.989777778	14.84666667	82	141	59
19SN4087	lnk_263	6	14	2019	SN	RILS	1	NA	NA	NA	NA	0	92	92
19SN4479	lnk_263	13	11	2019	SN	RILS	2	21.45	15.85	0.373333333	5.599999995	54	88	34
17HN0131	lnk_264	3	11	2017	HN	RILS	1	30	20.72	1.325714286	9.280000002	59	111	52
17HN0657	lnk_264	11	57	2017	HN	RILS	2	28.6	20.75	1.121428571	7.849999997	65	113	48
17SF0197	lnk_264	3	57	2017	SF	RILS	1	35.01666667	13.85	1.411111111	21.16666667	77	130	53
17SF0820	lnk_264	12	21	2017	SF	RILS	2	29.21666667	17.1	0.807777778	12.11666667	76	128	52
19SN4088	lnk_264	6	15	2019	SN	RILS	1	34.4	17.2	1.146666667	17.20000001	57	82	25
19SN4480	lnk_264	13	10	2019	SN	RILS	2	30.85	17.7	0.876666667	13.15000001	58	84	26
17HN0253	lnk_266	5	13	2017	HN	RILS	1	17.9	15.36	0.362857143	2.540000001	54	103	49
17HN0744	lnk_266	13	24	2017	HN	RILS	2	23.42	15.2	1.174285714	8.219999998	56	104	48
17SF0006	lnk_266	1	6	2017	SF	RILS	1	24.68333333	15.34	0.622888889	9.343333335	77	121	44
17SF0822	lnk_266	12	19	2017	SF	RILS	2	22.5	12.76666667	0.648888889	9.733333335	75	119	44
19SN4089	lnk_266	6	16	2019	SN	RILS	1	39.15	14.13333333	1.667777778	25.01666667	40	76	36
19SN4481	lnk_266	13	9	2019	SN	RILS	2	27.1	15.65	0.763333333	11.45	38	74	36
17HN0433	lnk_269	8	48	2017	HN	RILS	1	31.72	20.46	1.608571429	11.26	58	104	46
17HN0595	lnk_269	10	6	2017	HN	RILS	2	22.66	17.9	0.68	4.76	55	104	49
17SF0035	lnk_269	1	35	2017	SF	RILS	1	25.06666667	15.51666667	0.636666667	9.550000005	67	117	50
17SF0825	lnk_269	12	16	2017	SF	RILS	2	30.3	15.76666667	0.968888889	14.53333334	67	119	52
19SN4090	lnk_269	6	17	2019	SN	RILS	1	33.75	20.25	0.9	13.5	44	74	30
19SN4482	lnk_269	13	8	2019	SN	RILS	2	24.75	13	0.783333333	11.75	40	76	36
17HN0117	lnk_27	2	4	2017	HN	RILS	1	28.84	17.04	1.685714286	11.8	61	103	42
17HN0885	lnk_27	15	45	2017	HN	RILS	2	30	15.32	2.097142857	14.68	53	113	60
17SF0101	lnk_27	2	40	2017	SF	RILS	1	35.11666667	13.91666667	1.413333333	21.2	69	142	73
17SF0553	lnk_27	8	8	2017	SF	RILS	2	37.06666667	18.38333333	1.245555556	18.68333334	75	138	63
19SN3877	lnk_27	2	12	2019	SN	RILS	1	NA	NA	NA	NA	NA	NA	NA
19SN4269	lnk_27	9	13	2019	SN	RILS	2	44	16.15	1.856666667	27.85000001	45	80	35
17HN0036	lnk_270	1	36	2017	HN	RILS	1	34.92	21.16	1.965714286	13.76	58	103	45
17HN0477	lnk_270	8	4	2017	HN	RILS	2	31.46	20.4	1.58	11.06	59	104	45
17SF0510	lnk_270	8	51	2017	SF	RILS	1	43.9	14.62	1.952	29.28	81	138	57
17SF0826	lnk_270	12	15	2017	SF	RILS	2	38.33333333	13.2	1.675555556	25.13333334	75	122	47
19SN4091	lnk_270	6	18	2019	SN	RILS	1	39.43333333	16.83333333	1.506666667	22.60000001	32	86	54
19SN4483	lnk_270	13	7	2019	SN	RILS	2	39.2	18.35	1.39	20.85	34	82	48
17HN0111	lnk_271	2	10	2017	HN	RILS	1	36.63333333	33.7	0.419047619	2.933333333	68	111	43
17HN0710	lnk_271	12	11	2017	HN	RILS	2	38.7	27.48	1.602857143	11.22	63	113	50
17SF0319	lnk_271	5	39	2017	SF	RILS	1	37.93333333	19.25	1.245555556	18.68333334	82	137	55
17SF0827	lnk_271	12	14	2017	SF	RILS	2	37.41666667	19.95	1.164444444	17.46666666	76	134	58
19SN4092	lnk_271	6	19	2019	SN	RILS	1	42.66666667	17.5	1.677777778	25.16666667	44	74	30
19SN4484	lnk_271	13	6	2019	SN	RILS	2	42.53333333	21.3	1.415555556	21.23333334	40	76	36
17HN0411	lnk_272	7	51	2017	HN	RILS	1	36.68	25.22	1.637142857	11.46	59	108	49
17HN0492	lnk_272	9	12	2017	HN	RILS	2	36.7	25.14	1.651428571	11.56	56	108	52
17SF0330	lnk_272	5	50	2017	SF	RILS	1	33.03333333	16.05	1.132222222	16.98333333	82	137	55
17SF0828	lnk_272	12	13	2017	SF	RILS	2	40.48333333	17.3	1.545555556	23.18333334	76	134	58
19SN4093	lnk_272	6	20	2019	SN	RILS	1	31.55	19.03333333	0.834444444	12.51666666	48	84	36
19SN4485	lnk_272	13	5	2019	SN	RILS	2	31.5	16	1.033333333	15.5	57	82	25
17HN0077	lnk_273	2	44	2017	HN	RILS	1	36.8	19.23333333	2.50952381	17.56666667	61	NA	NA
17HN0791	lnk_273	14	50	2017	HN	RILS	2	32.1	18.6	1.928571429	13.5	65	109	44
17SF0830	lnk_273	12	11	2017	SF	RILS	2	31.13333333	17.88	0.883555556	13.25333334	82	141	59
19SN4094	lnk_273	6	21	2019	SN	RILS	1	NA	NA	NA	NA	0	88	88
19SN4486	lnk_273	13	4	2019	SN	RILS	2	25.1	14	0.74	11.1	51	88	37
17HN0258	lnk_276	5	18	2017	HN	RILS	1	40.575	28.6	1.710714286	11.975	63	112	49
17HN0898	lnk_276	15	58	2017	HN	RILS	2	45.6	26.925	2.667857143	18.675	NA	113	NA
17SF0207	lnk_276	3	67	2017	SF	RILS	1	38.76666667	20.28333333	1.232222222	18.48333333	81	NA	NA
17SF0833	lnk_276	12	8	2017	SF	RILS	2	29.63333333	18.2	0.762222222	11.43333333	76	141	65
19SN4095	lnk_276	6	22	2019	SN	RILS	1	44.1	21.86666667	1.482222222	22.23333333	42	86	44
19SN4487	lnk_276	13	3	2019	SN	RILS	2	NA	NA	NA	NA	0	84	84
17HN0277	lnk_277	5	37	2017	HN	RILS	1	40.98	30.84	1.448571429	10.14	59	112	53
17HN0745	lnk_277	13	25	2017	HN	RILS	2	37.24	22.82	2.06	14.42	63	109	46
17SF0501	lnk_277	8	60	2017	SF	RILS	1	36.42	17.7	1.248	18.72	90	132	42
17SF0834	lnk_277	12	7	2017	SF	RILS	2	35.4	21.575	0.921666667	13.82500001	76	128	52
19SN4096	lnk_277	6	23	2019	SN	RILS	1	NA	NA	NA	NA	0	90	90
19SN4488	lnk_277	13	2	2019	SN	RILS	2	21.35	17	0.29	4.35	54	88	34
17HN0171	lnk_278	3	51	2017	HN	RILS	1	43.04	24	2.72	19.04	61	111	50
17HN0682	lnk_278	12	39	2017	HN	RILS	2	38.84	22.32	2.36	16.52	61	113	52
17SF0140	lnk_278	2	1	2017	SF	RILS	1	42.775	18.125	1.643333333	24.65	82	NA	NA
17SF0835	lnk_278	12	6	2017	SF	RILS	2	40.05	16.06666667	1.598888889	23.98333334	75	141	66
19SN4097	lnk_278	6	24	2019	SN	RILS	1	NA	NA	NA	NA	0	86	86
19SN4489	lnk_278	13	1	2019	SN	RILS	2	NA	NA	NA	NA	0	86	86
17HN0229	lnk_279	4	12	2017	HN	RILS	1	36.62	24.02	1.8	12.6	59	112	53
17HN0870	lnk_279	15	30	2017	HN	RILS	2	34.14	18.38	2.251428571	15.76	61	113	52
17SF0097	lnk_279	2	44	2017	SF	RILS	1	26.75	13.1	0.91	13.65	82	NA	NA
17SF0836	lnk_279	12	5	2017	SF	RILS	2	34.28333333	12.56	1.448222222	21.72333333	76	128	52
19SN4098	lnk_279	6	25	2019	SN	RILS	1	29.6	11.33333333	1.217777778	18.26666667	50	86	36
19SN4490	lnk_279	14	1	2019	SN	RILS	2	18.06666667	12.33333333	0.382222222	5.73333333	53	86	33
17HN0921	lnk_28	16	40	2017	HN	RILS	2	24.76	19.7	0.722857143	5.060000001	54	104	50
17SF0473	lnk_28	7	53	2017	SF	RILS	1	27.23333333	15.43333333	0.786666667	11.80000001	76	121	45
17SF0555	lnk_28	8	6	2017	SF	RILS	2	35.35	18.26666667	1.138888889	17.08333334	69	122	53
19SN3878	lnk_28	2	13	2019	SN	RILS	1	39.26666667	18.33333333	1.395555556	20.93333334	40	76	36
19SN4270	lnk_28	9	12	2019	SN	RILS	2	39.6	30	0.64	9.6	40	76	36
17HN0282	lnk_280	5	42	2017	HN	RILS	1	25.4	15.48	1.417142857	9.919999999	61	112	51
17HN0676	lnk_280	12	45	2017	HN	RILS	2	25.46	17.28	1.168571429	8.180000003	58	113	55
17SF0135	lnk_280	2	6	2017	SF	RILS	1	32.91666667	12.35	1.371111111	20.56666667	75	126	51
17SF0838	lnk_280	12	3	2017	SF	RILS	2	33.9	12.23333333	1.444444444	21.66666666	76	122	46
19SN4099	lnk_280	6	26	2019	SN	RILS	1	27.9	8.6	1.286666667	19.30000001	53	86	33
19SN4491	lnk_280	14	2	2019	SN	RILS	2	24.03333333	15	0.602222222	9.03333333	54	82	28
17HN0245	lnk_281	5	5	2017	HN	RILS	1	41.45	25.425	2.289285714	16.025	68	103	35
17HN0945	lnk_281	16	16	2017	HN	RILS	2	37.66	21.58	2.297142857	16.08	68	109	41
17SF0170	lnk_281	3	30	2017	SF	RILS	1	32	17.48333333	0.967777778	14.51666667	90	116	26
17SF0839	lnk_281	12	2	2017	SF	RILS	2	37.68333333	18	1.312222222	19.68333333	76	134	58
19SN4100	lnk_281	6	27	2019	SN	RILS	1	19.5	16.9	0.173333333	2.599999995	52	90	38
19SN4492	lnk_281	14	3	2019	SN	RILS	2	NA	NA	NA	NA	0	84	84
17HN0031	lnk_283	1	31	2017	HN	RILS	1	28.48	17.88	1.514285714	10.6	55	103	48
17HN0832	lnk_283	14	9	2017	HN	RILS	2	24.54	14.1	1.491428571	10.44	55	109	54
17SF0333	lnk_283	5	53	2017	SF	RILS	1	35.46666667	13.06666667	1.493333333	22.4	69	117	48
17SF0841	lnk_283	13	1	2017	SF	RILS	2	27.83333333	13.86666667	0.931111111	13.96666667	75	122	47
19SN4101	lnk_283	6	28	2019	SN	RILS	1	36.3	19.05	1.15	17.25	40	72	32
19SN4493	lnk_283	14	4	2019	SN	RILS	2	38.33333333	18.65	1.312222222	19.68333333	40	76	36
17HN0442	lnk_284	8	39	2017	HN	RILS	1	37.6	22.825	2.110714286	14.775	65	108	43
17HN0726	lnk_284	13	6	2017	HN	RILS	2	37	26.075	1.560714286	10.925	65	113	48
17SF0491	lnk_284	8	70	2017	SF	RILS	1	37.56666667	18.95	1.241111111	18.61666667	76	138	62
17SF0842	lnk_284	13	2	2017	SF	RILS	2	40.93333333	19.075	1.457222222	21.85833333	76	134	58
19SN4102	lnk_284	6	29	2019	SN	RILS	1	NA	NA	NA	NA	0	84	84
19SN4494	lnk_284	14	5	2019	SN	RILS	2	NA	NA	NA	NA	0	84	84
17HN0301	lnk_285	6	60	2017	HN	RILS	1	36.73333333	26.975	1.394047619	9.758333333	61	112	51
17HN0594	lnk_285	10	7	2017	HN	RILS	2	36.15	18.76666667	2.483333333	17.38333333	61	112	51
17SF0479	lnk_285	7	59	2017	SF	RILS	1	33.22	16.35	1.124666667	16.87000001	105	132	27
17SF0843	lnk_285	13	3	2017	SF	RILS	2	34.66666667	17.95	1.114444444	16.71666666	76	145	69
19SN4103	lnk_285	6	30	2019	SN	RILS	1	18.2	13.86666667	0.288888889	4.333333335	62	86	24
19SN4495	lnk_285	14	6	2019	SN	RILS	2	20.2	12.36666667	0.522222222	7.83333333	53	86	33
17SF0513	lnk_29	8	48	2017	SF	RILS	1	33.36666667	15.31666667	1.203333333	18.05	91	145	54
17SF0556	lnk_29	8	5	2017	SF	RILS	2	32.48333333	14.28333333	1.213333333	18.2	105	145	40
19SN3879	lnk_29	2	14	2019	SN	RILS	1	NA	NA	NA	NA	0	94	94
19SN4271	lnk_29	9	11	2019	SN	RILS	2	NA	NA	NA	NA	0	94	94
17HN0374	lnk_290	7	14	2017	HN	RILS	1	40.86	25.2	2.237142857	15.66	61	104	43
17HN0756	lnk_290	13	36	2017	HN	RILS	2	37.86	26.525	1.619285714	11.335	61	104	43
17SF0423	lnk_290	7	3	2017	SF	RILS	1	32.8	15.28333333	1.167777778	17.51666667	81	127	46
17SF0851	lnk_290	13	11	2017	SF	RILS	2	29.3	14.33333333	0.997777778	14.96666667	75	134	59
19SN4104	lnk_290	6	31	2019	SN	RILS	1	27.73333333	19.86666667	0.524444444	7.86666666	52	80	28
19SN4496	lnk_290	14	7	2019	SN	RILS	2	19.26666667	12.73333333	0.435555556	6.53333334	53	86	33
17HN0373	lnk_291	7	13	2017	HN	RILS	1	28.65	15.26666667	1.911904762	13.38333333	61	104	43
17HN0611	lnk_291	11	11	2017	HN	RILS	2	19.64	13.52	0.874285714	6.119999998	58	104	46
17SF0252	lnk_291	4	29	2017	SF	RILS	1	30.42	8.7	1.448	21.72	90	131	41
17SF0852	lnk_291	13	12	2017	SF	RILS	2	23.95	10.1	0.923333333	13.85	82	119	37
19SN4105	lnk_291	6	32	2019	SN	RILS	1	NA	NA	NA	NA	NA	NA	NA
19SN4497	lnk_291	14	8	2019	SN	RILS	2	22.3	13.86666667	0.562222222	8.43333333	56	76	20
17HN0226	lnk_292	4	15	2017	HN	RILS	1	39.03333333	26.13333333	1.842857143	12.9	68	112	44
17HN0505	lnk_292	9	25	2017	HN	RILS	2	33.36	20.76	1.8	12.6	65	112	47
17SF0034	lnk_292	1	34	2017	SF	RILS	1	29.88333333	18.93333333	0.73	10.95	90	NA	NA
17SF0853	lnk_292	13	13	2017	SF	RILS	2	28.53333333	14.96666667	0.904444444	13.56666666	82	141	59
19SN4106	lnk_292	6	33	2019	SN	RILS	1	22.2	18.1	0.273333333	4.099999995	44	80	36
19SN4498	lnk_292	14	9	2019	SN	RILS	2	31.9	15.6	1.086666667	16.30000001	53	86	33
17HN0071	lnk_293	2	50	2017	HN	RILS	1	27.58	18.25	1.332857143	9.330000001	61	NA	NA
17HN0559	lnk_293	10	42	2017	HN	RILS	2	33.6	23.46	1.448571429	10.14	61	112	51
17SF0321	lnk_293	5	41	2017	SF	RILS	1	30.11666667	16.5	0.907777778	13.61666667	81	137	56
17SF0854	lnk_293	13	14	2017	SF	RILS	2	24.88333333	15.15	0.648888889	9.733333335	75	129	54
19SN4107	lnk_293	6	34	2019	SN	RILS	1	35.9	18.7	1.146666667	17.20000001	41	82	41
19SN4499	lnk_293	14	10	2019	SN	RILS	2	36.4	15.15	1.416666667	21.25000001	56	86	30
17HN0425	lnk_294	8	56	2017	HN	RILS	1	36.02	19.86	2.308571429	16.16	58	104	46
17HN0632	lnk_294	11	32	2017	HN	RILS	2	40.66666667	20.5	2.880952381	20.16666667	65	104	39
17SF0102	lnk_294	2	39	2017	SF	RILS	1	29.65	19.75	0.66	9.9	75	121	46
17SF0855	lnk_294	13	15	2017	SF	RILS	2	27.5	13.22	0.952	14.28	75	119	44
19SN4108	lnk_294	6	35	2019	SN	RILS	1	33.9	17.46666667	1.095555556	16.43333334	36	82	46
19SN4500	lnk_294	14	11	2019	SN	RILS	2	NA	22.5	NA	NA	42	76	34
17HN0146	lnk_295	3	26	2017	HN	RILS	1	32.58	29.04	0.505714286	3.540000002	63	111	48
17HN0820	lnk_295	14	21	2017	HN	RILS	2	39.2	18.76	2.92	20.44	59	109	50
17SF0164	lnk_295	3	24	2017	SF	RILS	1	31.63333333	19.03333333	0.84	12.6	77	130	53
17SF0856	lnk_295	13	16	2017	SF	RILS	2	34.58333333	16.8	1.185555556	17.78333334	75	129	54
19SN4109	lnk_295	6	36	2019	SN	RILS	1	29.7	15.23333333	0.964444444	14.46666666	57	82	25
19SN4501	lnk_295	14	12	2019	SN	RILS	2	24.15	16.8	0.49	7.35	57	82	25
17HN0449	lnk_297	8	32	2017	HN	RILS	1	27.86	15.5	1.765714286	12.36	51	104	53
17HN0607	lnk_297	11	7	2017	HN	RILS	2	19.92	16.48	0.491428571	3.439999997	51	104	53
17SF0421	lnk_297	7	1	2017	SF	RILS	1	15.93333333	11.06666667	0.324444444	4.86666666	62	124	62
17SF0859	lnk_297	13	19	2017	SF	RILS	2	20.63333333	10.05	0.705555556	10.58333334	62	119	57
19SN4111	lnk_297	6	38	2019	SN	RILS	1	29	12.95	1.07	16.05	40	72	32
19SN4503	lnk_297	14	14	2019	SN	RILS	2	21.33333333	15.5	0.388888889	5.833333335	40	72	32
17HN0247	lnk_298	5	7	2017	HN	RILS	1	29.64	17.78	1.694285714	11.86	63	107	44
17SF0020	lnk_298	1	20	2017	SF	RILS	1	28.1	15.6	0.833333333	12.5	91	NA	NA
17SF0860	lnk_298	13	20	2017	SF	RILS	2	30.55	12.93333333	1.174444444	17.61666666	76	125	49
19SN4112	lnk_298	6	39	2019	SN	RILS	1	21.3	17.6	0.246666667	3.700000005	38	80	42
19SN4504	lnk_298	14	15	2019	SN	RILS	2	26.75	16.3	0.696666667	10.45000001	41	82	41
17HN0385	lnk_299	7	25	2017	HN	RILS	1	23.56	17.36	0.885714286	6.200000002	55	104	49
17HN0661	lnk_299	12	60	2017	HN	RILS	2	35.425	19.34	2.297857143	16.085	58	104	46
17SF0285	lnk_299	5	5	2017	SF	RILS	1	35.1	13.4	1.446666667	21.70000001	71	117	46
17SF0862	lnk_299	13	22	2017	SF	RILS	2	29.03333333	13.85	1.012222222	15.18333333	76	119	43
19SN4113	lnk_299	6	40	2019	SN	RILS	1	33.6	16.2	1.16	17.4	36	82	46
19SN4505	lnk_299	14	16	2019	SN	RILS	2	37.7	17.43333333	1.351111111	20.26666667	40	76	36
17HN0225	lnk_30	4	16	2017	HN	RILS	1	28.1	19.2	1.271428571	8.899999997	54	103	49
17HN0578	lnk_30	10	23	2017	HN	RILS	2	23.92	17.26	0.951428571	6.659999997	54	104	50
17SF0284	lnk_30	5	4	2017	SF	RILS	1	33.65	13.93333333	1.314444444	19.71666666	77	114	37
17SF0557	lnk_30	8	4	2017	SF	RILS	2	18.84	12.78333333	0.403777778	6.05666667	69	117	48
19SN3880	lnk_30	2	15	2019	SN	RILS	1	36	13.9	1.473333333	22.1	42	76	34
19SN4272	lnk_30	9	10	2019	SN	RILS	2	22.63333333	12.1	0.702222222	10.53333333	39	84	45
17HN0215	lnk_301	4	26	2017	HN	RILS	1	39.42	21.82	2.514285714	17.6	65	112	47
17HN0479	lnk_301	8	2	2017	HN	RILS	2	37.98	31.675	0.900714286	6.305000002	70	112	42
17SF0092	lnk_301	2	49	2017	SF	RILS	1	35.16666667	15.7	1.297777778	19.46666667	79	130	51
17SF0864	lnk_301	13	24	2017	SF	RILS	2	37.13333333	19.25	1.192222222	17.88333333	76	134	58
19SN4114	lnk_301	6	41	2019	SN	RILS	1	42.2	15.25	1.796666667	26.95000001	45	80	35
19SN4506	lnk_301	14	17	2019	SN	RILS	2	26.35	10.4	1.063333333	15.95	54	82	28
17HN0116	lnk_302	2	5	2017	HN	RILS	1	36.04	20.36	2.24	15.68	58	103	45
17HN0895	lnk_302	15	55	2017	HN	RILS	2	33.74	19.52	2.031428571	14.22	58	109	51
17SF0253	lnk_302	4	28	2017	SF	RILS	1	38.41666667	20.88333333	1.168888889	17.53333334	81	131	50
17SF0865	lnk_302	13	25	2017	SF	RILS	2	37.38333333	20.6	1.118888889	16.78333334	75	125	50
19SN4115	lnk_302	6	42	2019	SN	RILS	1	27.8	12.23333333	1.037777778	15.56666667	50	86	36
19SN4507	lnk_302	14	18	2019	SN	RILS	2	45.85	19.7	1.743333333	26.15	41	82	41
17HN0232	lnk_304	4	9	2017	HN	RILS	1	35.86	23.72	1.734285714	12.14	63	112	49
17HN0856	lnk_304	15	16	2017	HN	RILS	2	31.25	16.675	2.082142857	14.575	68	113	45
17SF0286	lnk_304	5	6	2017	SF	RILS	1	30.15	17.75	0.826666667	12.40000001	82	127	45
17SF0867	lnk_304	13	27	2017	SF	RILS	2	34.35	20.05	0.953333333	14.3	76	125	49
19SN4116	lnk_304	6	43	2019	SN	RILS	1	39.26666667	13.1	1.744444444	26.16666666	54	82	28
19SN4508	lnk_304	14	19	2019	SN	RILS	2	23.65	11.15	0.833333333	12.5	57	82	25
17HN0210	lnk_305	4	31	2017	HN	RILS	1	35.5	28.9	0.942857143	6.600000001	63	112	49
17HN0826	lnk_305	14	15	2017	HN	RILS	2	35.76	24.96	1.542857143	10.8	68	113	45
17SF0180	lnk_305	3	40	2017	SF	RILS	1	30.88333333	12.92	1.197555556	17.96333334	90	NA	NA
17SF0868	lnk_305	13	28	2017	SF	RILS	2	34.55	10.8	1.583333333	23.75	83	134	51
19SN4117	lnk_305	6	44	2019	SN	RILS	1	NA	NA	NA	NA	0	90	90
19SN4509	lnk_305	14	20	2019	SN	RILS	2	NA	NA	NA	NA	53	86	33
17HN0275	lnk_306	5	35	2017	HN	RILS	1	25.12	17.32	1.114285714	7.799999998	58	104	46
17HN0540	lnk_306	9	60	2017	HN	RILS	2	30.4	18.46	1.705714286	11.94	61	112	51
17SF0287	lnk_306	5	7	2017	SF	RILS	1	38.15	14.46666667	1.578888889	23.68333334	82	114	32
17SF0869	lnk_306	13	29	2017	SF	RILS	2	34.96666667	16.13333333	1.255555556	18.83333334	75	122	47
19SN4118	lnk_306	6	45	2019	SN	RILS	1	42.73333333	19.6	1.542222222	23.13333333	34	82	48
19SN4510	lnk_306	14	21	2019	SN	RILS	2	41.6	20.3	1.42	21.3	36	80	44
17HN0401	lnk_307	7	41	2017	HN	RILS	1	37.92	29.16	1.251428571	8.759999997	68	112	44
17HN0622	lnk_307	11	22	2017	HN	RILS	2	36.18	22.3	1.982857143	13.88	70	113	43
17SF0198	lnk_307	3	58	2017	SF	RILS	1	25.4	13.16666667	0.815555556	12.23333334	90	NA	NA
17SF0870	lnk_307	13	30	2017	SF	RILS	2	33.71666667	15.96	1.183777778	17.75666667	90	145	55
19SN4119	lnk_307	6	46	2019	SN	RILS	1	31.9	18.1	0.92	13.8	58	90	32
19SN4511	lnk_307	14	22	2019	SN	RILS	2	26.33333333	11.2	1.008888889	15.13333334	59	80	21
17HN0082	lnk_308	2	39	2017	HN	RILS	1	33	18.58	2.06	14.42	58	103	45
17HN0667	lnk_308	12	54	2017	HN	RILS	2	29.475	18.82	1.522142857	10.655	56	104	48
17SF0026	lnk_308	1	26	2017	SF	RILS	1	30.52	15.36	1.010666667	15.16000001	71	117	46
17SF0871	lnk_308	13	31	2017	SF	RILS	2	24.66666667	16.26666667	0.56	8.4	76	122	46
19SN4120	lnk_308	6	47	2019	SN	RILS	1	39.25	14.2	1.67	25.05	41	80	39
19SN4512	lnk_308	14	23	2019	SN	RILS	2	29.95	15.83333333	0.941111111	14.11666667	40	80	40
17HN0296	lnk_309	5	56	2017	HN	RILS	1	33.95	25.9	1.15	8.05	65	112	47
17HN0704	lnk_309	12	17	2017	HN	RILS	2	34.34	20.14	2.028571429	14.2	63	109	46
17SF0234	lnk_309	4	47	2017	SF	RILS	1	29.83333333	18.73333333	0.74	11.1	77	121	44
17SF0872	lnk_309	13	32	2017	SF	RILS	2	27.38333333	14.1	0.885555556	13.28333334	79	129	50
19SN4121	lnk_309	6	48	2019	SN	RILS	1	30.55	13.36666667	1.145555556	17.18333334	48	88	40
19SN4513	lnk_309	14	24	2019	SN	RILS	2	32.4	18.7	0.913333333	13.7	39	84	45
17HN0359	lnk_31	6	2	2017	HN	RILS	1	36.18	16.76	2.774285714	19.42	68	107	39
17HN0769	lnk_31	13	49	2017	HN	RILS	2	35.5	25.5	1.428571429	10	59	113	54
17SF0152	lnk_31	3	12	2017	SF	RILS	1	26.56	16.13333333	0.695111111	10.42666667	105	NA	NA
17SF0558	lnk_31	8	3	2017	SF	RILS	2	27.55	13.81666667	0.915555556	13.73333334	76	132	56
19SN3881	lnk_31	2	16	2019	SN	RILS	1	35.5	11	1.633333333	24.5	53	86	33
19SN4273	lnk_31	9	9	2019	SN	RILS	2	NA	NA	NA	NA	0	90	90
17HN0443	lnk_310	8	38	2017	HN	RILS	1	36.48	18.54	2.562857143	17.94	68	112	44
17HN0766	lnk_310	13	46	2017	HN	RILS	2	40.3	21.06	2.748571429	19.24	63	109	46
17SF0875	lnk_310	13	35	2017	SF	RILS	2	34.85	13.45	1.426666667	21.40000001	75	129	54
19SN4122	lnk_310	6	49	2019	SN	RILS	1	25.2	11.9	0.886666667	13.30000001	46	88	42
19SN4514	lnk_310	14	25	2019	SN	RILS	2	36.4	15.3	1.406666667	21.10000001	49	80	31
17HN0140	lnk_311	3	20	2017	HN	RILS	1	25.8	17.36	1.205714286	8.440000002	56	107	51
17HN0687	lnk_311	12	34	2017	HN	RILS	2	32.06	19.88	1.74	12.18	58	104	46
17SF0305	lnk_311	5	25	2017	SF	RILS	1	38.02	15.15	1.524666667	22.87000001	69	117	48
17SF0876	lnk_311	13	36	2017	SF	RILS	2	40.28333333	18.85	1.428888889	21.43333334	75	119	44
19SN4123	lnk_311	6	50	2019	SN	RILS	1	21.4	11.9	0.633333333	9.499999995	41	82	41
19SN4515	lnk_311	14	26	2019	SN	RILS	2	33.9	17.2	1.113333333	16.7	44	84	40
17HN0413	lnk_312	7	53	2017	HN	RILS	1	36.04	34.075	0.280714286	1.965000002	61	112	51
17HN0518	lnk_312	9	38	2017	HN	RILS	2	32.2	20.12	1.725714286	12.08	61	112	51
17SF0208	lnk_312	3	68	2017	SF	RILS	1	35.98333333	17.78333333	1.213333333	18.2	77	NA	NA
17SF0877	lnk_312	13	37	2017	SF	RILS	2	36.08333333	20.76666667	1.021111111	15.31666667	76	129	53
19SN4124	lnk_312	6	51	2019	SN	RILS	1	33.93333333	15.7	1.215555556	18.23333334	57	82	25
19SN4516	lnk_312	14	27	2019	SN	RILS	2	NA	NA	NA	NA	NA	NA	NA
17HN0222	lnk_313	4	19	2017	HN	RILS	1	39.5	24.38	2.16	15.12	56	112	56
17HN0677	lnk_313	12	44	2017	HN	RILS	2	39.38	22.22	2.451428571	17.16	56	109	53
17SF0352	lnk_313	6	69	2017	SF	RILS	1	30.06666667	18.66666667	0.76	11.4	75	137	62
17SF0878	lnk_313	13	38	2017	SF	RILS	2	35.01666667	18.41666667	1.106666667	16.60000001	75	134	59
19SN4125	lnk_313	6	52	2019	SN	RILS	1	NA	NA	NA	NA	0	84	84
19SN4517	lnk_313	14	28	2019	SN	RILS	2	25.9	10.5	1.026666667	15.40000001	68	82	14
17HN0259	lnk_314	5	19	2017	HN	RILS	1	18.12	17.36	0.108571429	0.760000003	46	104	58
17HN0793	lnk_314	14	48	2017	HN	RILS	2	23.76	16.66	1.014285714	7.099999998	48	104	56
17SF0189	lnk_314	3	49	2017	SF	RILS	1	24.54	15.15	0.626	9.39	67	116	49
17SF0879	lnk_314	13	39	2017	SF	RILS	2	31.8	13.46666667	1.222222222	18.33333333	67	119	52
17HN0018	lnk_316	1	18	2017	HN	RILS	1	26.52	15.92	1.514285714	10.6	62	NA	NA
17HN0650	lnk_316	11	50	2017	HN	RILS	2	36.02	24.36	1.665714286	11.66	68	113	45
17SF0221	lnk_316	4	60	2017	SF	RILS	1	27.55	18.71666667	0.588888889	8.833333335	77	130	53
17SF0881	lnk_316	13	41	2017	SF	RILS	2	26.73333333	17.21666667	0.634444444	9.51666666	75	129	54
19SN4127	lnk_316	7	51	2019	SN	RILS	1	35	25.76666667	0.615555556	9.23333334	42	86	44
19SN4519	lnk_316	14	30	2019	SN	RILS	2	27.75	14.75	0.866666667	13.00000001	45	80	35
17HN0173	lnk_317	3	53	2017	HN	RILS	1	33.42	24.02	1.342857143	9.400000001	61	111	50
17HN0637	lnk_317	11	37	2017	HN	RILS	2	36.3	20.34	2.28	15.96	61	109	48
17SF0519	lnk_317	8	42	2017	SF	RILS	1	25.18333333	14.15	0.735555556	11.03333334	81	132	51
17SF0882	lnk_317	13	42	2017	SF	RILS	2	31.81666667	14.6	1.147777778	17.21666667	82	129	47
19SN4128	lnk_317	7	50	2019	SN	RILS	1	27	12.95	0.936666667	14.05000001	49	90	41
19SN4520	lnk_317	14	31	2019	SN	RILS	2	41.75	16.2	1.703333333	25.55	41	82	41
17HN0204	lnk_318	4	37	2017	HN	RILS	1	41.88	23.62	2.608571429	18.26	58	103	45
17HN0662	lnk_318	12	59	2017	HN	RILS	2	33.96	19.46	2.071428571	14.5	58	109	51
17SF0014	lnk_318	1	14	2017	SF	RILS	1	36.36666667	28.15	0.547777778	8.21666667	77	114	37
17SF0883	lnk_318	13	43	2017	SF	RILS	2	33.7	19.02	0.978666667	14.68000001	76	125	49
19SN4129	lnk_318	7	49	2019	SN	RILS	1	42.06666667	20.23333333	1.455555556	21.83333334	45	84	39
19SN4521	lnk_318	14	32	2019	SN	RILS	2	20.65	12.1	0.57	8.55	55	84	29
17HN0025	lnk_32	1	25	2017	HN	RILS	1	29.36	17.525	1.690714286	11.835	61	NA	NA
17HN0905	lnk_32	16	56	2017	HN	RILS	2	39.2	21.575	2.517857143	17.625	70	113	43
17SF0161	lnk_32	3	21	2017	SF	RILS	1	41.85	15.65	1.746666667	26.20000001	82	116	34
17SF0559	lnk_32	8	2	2017	SF	RILS	2	40.51666667	20.85	1.311111111	19.66666667	90	138	48
19SN3882	lnk_32	2	17	2019	SN	RILS	1	NA	NA	NA	NA	0	88	88
19SN4274	lnk_32	9	8	2019	SN	RILS	2	NA	NA	NA	NA	0	92	92
17HN0346	lnk_320	6	15	2017	HN	RILS	1	36.48	22.66	1.974285714	13.82	58	112	54
17HN0490	lnk_320	9	10	2017	HN	RILS	2	39.1	20.36	2.677142857	18.74	61	108	47
17SF0103	lnk_320	2	38	2017	SF	RILS	1	35.23333333	14.78333333	1.363333333	20.45	75	114	39
17SF0885	lnk_320	13	45	2017	SF	RILS	2	37.73333333	13.95	1.585555556	23.78333334	75	134	59
19SN4130	lnk_320	7	48	2019	SN	RILS	1	37.23333333	15.96666667	1.417777778	21.26666667	53	86	33
19SN4522	lnk_320	14	33	2019	SN	RILS	2	25.6	8.5	1.14	17.1	59	80	21
17HN0135	lnk_321	3	15	2017	HN	RILS	1	28.9	21.24	1.094285714	7.659999998	59	103	44
17HN0590	lnk_321	10	11	2017	HN	RILS	2	29.1	19.64	1.351428571	9.459999997	58	108	50
17SF0107	lnk_321	2	34	2017	SF	RILS	1	27.4	16.34	0.737333333	11.06	75	121	46
17SF0886	lnk_321	13	46	2017	SF	RILS	2	25.1	9.5	1.04	15.6	76	129	53
19SN4131	lnk_321	7	47	2019	SN	RILS	1	41	16.2	1.653333333	24.8	47	82	35
19SN4523	lnk_321	14	34	2019	SN	RILS	2	30.25	15.9	0.956666667	14.35000001	48	84	36
17HN0299	lnk_322	5	59	2017	HN	RILS	1	35.4	31.16666667	0.604761905	4.233333335	61	112	51
17HN0581	lnk_322	10	20	2017	HN	RILS	2	34.85	19.75	2.157142857	15.1	58	108	50
17SF0316	lnk_322	5	36	2017	SF	RILS	1	36.71666667	17.95	1.251111111	18.76666667	79	131	52
17SF0887	lnk_322	13	47	2017	SF	RILS	2	34.91666667	17.08333333	1.188888889	17.83333334	81	141	60
19SN4132	lnk_322	7	46	2019	SN	RILS	1	28.96666667	15.5	0.897777778	13.46666667	58	84	26
19SN4524	lnk_322	14	35	2019	SN	RILS	2	NA	NA	NA	NA	0	88	88
17HN0083	lnk_323	2	38	2017	HN	RILS	1	39.78	21.925	2.550714286	17.855	61	NA	NA
17HN0621	lnk_323	11	21	2017	HN	RILS	2	37.52	24.38	1.877142857	13.14	57	109	52
17SF0395	lnk_323	6	26	2017	SF	RILS	1	38.48333333	19.1	1.292222222	19.38333333	77	127	50
17SF0888	lnk_323	13	48	2017	SF	RILS	2	38.53333333	20.55	1.198888889	17.98333334	82	134	52
19SN4133	lnk_323	7	45	2019	SN	RILS	1	20.95	13	0.53	7.95	54	82	28
19SN4525	lnk_323	14	36	2019	SN	RILS	2	35.05	21.25	0.92	13.8	49	74	25
17HN0109	lnk_324	2	12	2017	HN	RILS	1	22.1	16.6	0.785714286	5.500000002	56	103	47
17HN0915	lnk_324	16	46	2017	HN	RILS	2	30.82	18.64	1.74	12.18	56	104	48
17SF0418	lnk_324	6	3	2017	SF	RILS	1	27.9	12.68333333	1.014444444	15.21666666	71	124	53
17SF0889	lnk_324	13	49	2017	SF	RILS	2	32.01666667	16.96666667	1.003333333	15.05	69	119	50
19SN4134	lnk_324	7	44	2019	SN	RILS	1	32.4	15	1.16	17.4	50	82	32
19SN4526	lnk_324	14	37	2019	SN	RILS	2	31.4	16.53333333	0.991111111	14.86666667	40	72	32
17HN0398	lnk_325	7	38	2017	HN	RILS	1	33.78	20.64	1.877142857	13.14	61	108	47
17HN0843	lnk_325	15	3	2017	HN	RILS	2	34.34	20.28	2.008571429	14.06	58	109	51
17SF0313	lnk_325	5	33	2017	SF	RILS	1	28.36666667	18.51666667	0.656666667	9.850000005	71	121	50
17SF0890	lnk_325	13	50	2017	SF	RILS	2	30	16.9	0.873333333	13.1	75	122	47
19SN4135	lnk_325	7	43	2019	SN	RILS	1	34.33333333	18.725	1.040555556	15.60833334	45	80	35
19SN4527	lnk_325	14	38	2019	SN	RILS	2	27.7	12.35	1.023333333	15.35	64	86	22
17HN0901	lnk_326	16	60	2017	HN	RILS	2	47.7	28.66666667	2.719047619	19.03333333	70	113	43
17SF0212	lnk_326	4	69	2017	SF	RILS	1	38.01666667	19.11666667	1.26	18.9	79	NA	NA
17SF0891	lnk_326	13	51	2017	SF	RILS	2	35.28333333	19.12	1.077555556	16.16333334	82	141	59
19SN4136	lnk_326	7	42	2019	SN	RILS	1	NA	NA	NA	NA	0	86	86
19SN4528	lnk_326	14	39	2019	SN	RILS	2	20.6	19.7	0.06	0.9	51	72	21
17HN0012	lnk_327	1	12	2017	HN	RILS	1	28.9	17.44	1.637142857	11.46	NA	NA	NA
17HN0887	lnk_327	15	47	2017	HN	RILS	2	36.3	29.76666667	0.933333333	6.533333331	59	113	54
17SF0428	lnk_327	7	8	2017	SF	RILS	1	32.36666667	11.35	1.401111111	21.01666667	77	131	54
17SF0892	lnk_327	13	52	2017	SF	RILS	2	38	14.56666667	1.562222222	23.43333333	75	129	54
19SN4137	lnk_327	7	41	2019	SN	RILS	1	37.76666667	17.8	1.331111111	19.96666667	44	74	30
19SN4529	lnk_327	14	40	2019	SN	RILS	2	39.33333333	16.8	1.502222222	22.53333333	45	78	33
17HN0317	lnk_328	6	44	2017	HN	RILS	1	45.5	18.1	3.914285714	27.4	63	104	41
17HN0869	lnk_328	15	29	2017	HN	RILS	2	34.66	15.32	2.762857143	19.34	61	109	48
17SF0251	lnk_328	4	30	2017	SF	RILS	1	31.46	17.36666667	0.939555556	14.09333334	90	131	41
17SF0893	lnk_328	13	53	2017	SF	RILS	2	34.15	14.43333333	1.314444444	19.71666666	82	134	52
19SN4138	lnk_328	7	40	2019	SN	RILS	1	39.56666667	27.5	0.804444444	12.06666666	38	86	48
19SN4530	lnk_328	14	41	2019	SN	RILS	2	NA	NA	NA	NA	0	78	78
17HN0127	lnk_329	3	7	2017	HN	RILS	1	34.6	19.6	2.142857143	15	68	111	43
17HN0511	lnk_329	9	31	2017	HN	RILS	2	43.62	20.98	3.234285714	22.64	68	108	40
17SF0315	lnk_329	5	35	2017	SF	RILS	1	38.76666667	28.31666667	0.696666667	10.45000001	90	131	41
17SF0895	lnk_329	13	55	2017	SF	RILS	2	40.58333333	20.11666667	1.364444444	20.46666666	82	141	59
19SN4139	lnk_329	7	39	2019	SN	RILS	1	20.3	19	0.086666667	1.300000005	52	84	32
19SN4531	lnk_329	14	42	2019	SN	RILS	2	NA	NA	NA	NA	0	80	80
17HN0220	lnk_33	4	21	2017	HN	RILS	1	35.16	20.05	2.158571429	15.11	58	112	54
17HN0625	lnk_33	11	25	2017	HN	RILS	2	34.08	19.44	2.091428571	14.64	63	109	46
17SF0508	lnk_33	8	53	2017	SF	RILS	1	45.76666667	19.18333333	1.772222222	26.58333333	76	138	62
17SF0560	lnk_33	8	1	2017	SF	RILS	2	34.83333333	21.88333333	0.863333333	12.95	75	132	57
19SN3883	lnk_33	2	18	2019	SN	RILS	1	58.25	16.9	2.756666667	41.35000001	54	82	28
19SN4275	lnk_33	9	7	2019	SN	RILS	2	40.63333333	16.26666667	1.624444444	24.36666666	55	84	29
17HN0379	lnk_331	7	19	2017	HN	RILS	1	33.75	21.1	1.807142857	12.65	70	112	42
17HN0708	lnk_331	12	13	2017	HN	RILS	2	21.2	18.32	0.411428571	2.879999997	63	113	50
17SF0255	lnk_331	4	26	2017	SF	RILS	1	27.86666667	16	0.791111111	11.86666667	77	131	54
17SF0897	lnk_331	13	57	2017	SF	RILS	2	35.06	17.85	1.147333333	17.21	76	134	58
19SN4140	lnk_331	7	38	2019	SN	RILS	1	35.83333333	24.46666667	0.757777778	11.36666667	47	82	35
19SN4532	lnk_331	14	43	2019	SN	RILS	2	NA	NA	NA	NA	0	80	80
17HN0306	lnk_332	6	55	2017	HN	RILS	1	35.5	30.32	0.74	5.18	61	112	51
17HN0804	lnk_332	14	37	2017	HN	RILS	2	32.54	22.88	1.38	9.66	58	113	55
17SF0250	lnk_332	4	31	2017	SF	RILS	1	32.43333333	17.13333333	1.02	15.3	75	137	62
17SF0898	lnk_332	13	58	2017	SF	RILS	2	32.7	16.33333333	1.091111111	16.36666667	75	141	66
19SN4141	lnk_332	7	37	2019	SN	RILS	1	NA	NA	NA	NA	68	84	16
19SN4533	lnk_332	14	44	2019	SN	RILS	2	NA	NA	NA	NA	0	88	88
17HN0252	lnk_333	5	12	2017	HN	RILS	1	36.825	16.5	2.903571429	20.325	61	103	42
17HN0485	lnk_333	9	5	2017	HN	RILS	2	33.3	16.94	2.337142857	16.36	56	104	48
17SF0128	lnk_333	2	13	2017	SF	RILS	1	35.08333333	19.86	1.014888889	15.22333334	105	121	16
17SF0899	lnk_333	13	59	2017	SF	RILS	2	35.61666667	13.31666667	1.486666667	22.30000001	75	122	47
19SN4142	lnk_333	7	36	2019	SN	RILS	1	42.43333333	16.73333333	1.713333333	25.7	42	74	32
19SN4534	lnk_333	14	45	2019	SN	RILS	2	37.3	23.1	0.946666667	14.20000001	40	72	32
17HN0159	lnk_334	3	39	2017	HN	RILS	1	39.24	22.2	2.434285714	17.04	56	103	47
17HN0790	lnk_334	14	51	2017	HN	RILS	2	35.32	20.58	2.105714286	14.74	59	109	50
17SF0443	lnk_334	7	23	2017	SF	RILS	1	36.15	17.66666667	1.232222222	18.48333333	90	138	48
17SF0900	lnk_334	13	60	2017	SF	RILS	2	46.9	17.86666667	1.935555556	29.03333334	90	122	32
19SN4143	lnk_334	7	35	2019	SN	RILS	1	NA	NA	NA	NA	0	86	86
19SN4535	lnk_334	14	46	2019	SN	RILS	2	44.36666667	18.6	1.717777778	25.76666667	49	76	27
17HN0231	lnk_335	4	10	2017	HN	RILS	1	40.1	19.48	2.945714286	20.62	58	112	54
17HN0700	lnk_335	12	21	2017	HN	RILS	2	37.06	19.1	2.565714286	17.96	61	109	48
17SF0091	lnk_335	2	50	2017	SF	RILS	1	36.53333333	17.71666667	1.254444444	18.81666666	81	130	49
17SF0901	lnk_335	13	61	2017	SF	RILS	2	34.76666667	17.88	1.125777778	16.88666667	82	141	59
19SN4144	lnk_335	7	34	2019	SN	RILS	1	37.93333333	17.4	1.368888889	20.53333334	52	84	32
19SN4536	lnk_335	14	47	2019	SN	RILS	2	44.8	17.45	1.823333333	27.35	49	74	25
17HN0470	lnk_337	8	11	2017	HN	RILS	1	38.675	19.5	2.739285714	19.175	58	104	46
17HN0475	lnk_337	8	6	2017	HN	RILS	2	38.48	17.34	3.02	21.14	56	108	52
17SF0239	lnk_337	4	42	2017	SF	RILS	1	33.66666667	15.11666667	1.236666667	18.55000001	75	121	46
17SF0903	lnk_337	13	63	2017	SF	RILS	2	33.05	12	1.403333333	21.05	90	145	55
19SN4145	lnk_337	7	33	2019	SN	RILS	1	16.9	10.8	0.406666667	6.100000005	53	78	25
19SN4537	lnk_337	14	48	2019	SN	RILS	2	25.93333333	11.95	0.932222222	13.98333333	57	82	25
17HN0007	lnk_338	1	7	2017	HN	RILS	1	27.14	17.88	1.322857143	9.260000001	68	NA	NA
17HN0924	lnk_338	16	37	2017	HN	RILS	2	31.68	18.32	1.908571429	13.36	58	109	51
17SF0368	lnk_338	6	53	2017	SF	RILS	1	27.58333333	15.61666667	0.797777778	11.96666667	82	137	55
17SF0905	lnk_338	13	65	2017	SF	RILS	2	31.92	21.2	0.714666667	10.72000001	82	141	59
19SN4146	lnk_338	7	32	2019	SN	RILS	1	39	13.5	1.7	25.5	50	86	36
19SN4538	lnk_338	14	49	2019	SN	RILS	2	21.2	11.95	0.616666667	9.250000005	60	78	18
17HN0212	lnk_339	4	29	2017	HN	RILS	1	28.1	21.78	0.902857143	6.320000001	61	112	51
17HN0484	lnk_339	9	4	2017	HN	RILS	2	28.72	17.75	1.567142857	10.97	65	108	43
17SF0192	lnk_339	3	52	2017	SF	RILS	1	27.93333333	20.28333333	0.51	7.65	77	114	37
17SF0906	lnk_339	13	66	2017	SF	RILS	2	28.56666667	19.6	0.597777778	8.96666667	75	122	47
19SN4147	lnk_339	7	31	2019	SN	RILS	1	28.53333333	23	0.368888889	5.533333335	42	78	36
19SN4539	lnk_339	14	50	2019	SN	RILS	2	32.55	17.25	1.02	15.3	45	78	33
17HN0338	lnk_34	6	23	2017	HN	RILS	1	27.4	19.23333333	1.166666667	8.166666669	63	112	49
17HN0576	lnk_34	10	25	2017	HN	RILS	2	33.18	19	2.025714286	14.18	65	112	47
17SF0561	lnk_34	9	1	2017	SF	RILS	2	29.6	13.6	1.066666667	16.00000001	76	127	51
19SN3884	lnk_34	2	19	2019	SN	RILS	1	22.25	15.15	0.473333333	7.099999995	50	84	34
19SN4276	lnk_34	9	6	2019	SN	RILS	2	19.15	12.2	0.463333333	6.949999995	51	86	35
17HN0330	lnk_341	6	31	2017	HN	RILS	1	39.46666667	38.35	0.15952381	1.11666667	68	112	44
17HN0842	lnk_341	15	2	2017	HN	RILS	2	42.26	28.45	1.972857143	13.81	68	113	45
17SF0021	lnk_341	1	21	2017	SF	RILS	1	37.7	19.93333333	1.184444444	17.76666666	98	NA	NA
17SF0909	lnk_341	13	69	2017	SF	RILS	2	34.8	22.6	0.813333333	12.2	105	145	40
19SN4148	lnk_341	7	30	2019	SN	RILS	1	NA	NA	NA	NA	0	88	88
19SN4540	lnk_341	14	51	2019	SN	RILS	2	NA	NA	NA	NA	0	88	88
17HN0205	lnk_342	4	36	2017	HN	RILS	1	38.24	21.5	2.391428571	16.74	59	107	48
17HN0612	lnk_342	11	12	2017	HN	RILS	2	31.76	19.3	1.78	12.46	61	109	48
17SF0402	lnk_342	6	19	2017	SF	RILS	1	38.71666667	19.96666667	1.25	18.75	81	131	50
17SF0910	lnk_342	13	70	2017	SF	RILS	2	33.23333333	18.52	0.980888889	14.71333334	81	141	60
19SN4149	lnk_342	7	29	2019	SN	RILS	1	20.63333333	14.76666667	0.391111111	5.866666665	53	86	33
19SN4541	lnk_342	14	52	2019	SN	RILS	2	NA	NA	NA	NA	0	86	86
17HN0440	lnk_343	8	41	2017	HN	RILS	1	22.96	15.1	1.122857143	7.860000001	51	104	53
17HN0669	lnk_343	12	52	2017	HN	RILS	2	23.38	13.86	1.36	9.52	54	104	50
17SF0019	lnk_343	1	19	2017	SF	RILS	1	28.26	11.65	1.107333333	16.61	69	117	48
17SF0911	lnk_343	14	70	2017	SF	RILS	2	17.625	13.4	0.281666667	4.225000005	75	119	44
19SN4150	lnk_343	7	28	2019	SN	RILS	1	19.6	8.5	0.74	11.1	58	76	18
19SN4542	lnk_343	15	52	2019	SN	RILS	2	NA	NA	NA	NA	0	74	74
17HN0004	lnk_344	1	4	2017	HN	RILS	1	35.58	18.96	2.374285714	16.62	70	NA	NA
17HN0552	lnk_344	10	49	2017	HN	RILS	2	32.15	22.43333333	1.388095238	9.716666666	63	112	49
17SF0912	lnk_344	14	69	2017	SF	RILS	2	41.7	14.95	1.783333333	26.75	83	134	51
19SN4151	lnk_344	7	27	2019	SN	RILS	1	NA	NA	NA	NA	0	94	94
19SN4543	lnk_344	15	51	2019	SN	RILS	2	18.5	10.25	0.55	8.25	53	86	33
17HN0174	lnk_345	3	54	2017	HN	RILS	1	31.44	19.8	1.662857143	11.64	58	107	49
17HN0489	lnk_345	9	9	2017	HN	RILS	2	30.6	17.14	1.922857143	13.46	56	112	56
17SF0011	lnk_345	1	11	2017	SF	RILS	1	27.53333333	18.68333333	0.59	8.85	75	121	46
17SF0913	lnk_345	14	68	2017	SF	RILS	2	35.46666667	10.83333333	1.642222222	24.63333333	77	129	52
19SN4152	lnk_345	7	26	2019	SN	RILS	1	38.1	15	1.54	23.1	45	82	37
19SN4544	lnk_345	15	50	2019	SN	RILS	2	NA	15.56666667	NA	NA	44	74	30
17HN0391	lnk_346	7	31	2017	HN	RILS	1	35.54	18.86	2.382857143	16.68	59	108	49
17HN0697	lnk_346	12	24	2017	HN	RILS	2	32.58	17.6	2.14	14.98	61	109	48
17SF0393	lnk_346	6	28	2017	SF	RILS	1	36.15	16.41666667	1.315555556	19.73333334	81	127	46
17SF0914	lnk_346	14	67	2017	SF	RILS	2	38.5	17.68333333	1.387777778	20.81666667	77	134	57
19SN4153	lnk_346	7	25	2019	SN	RILS	1	34	21.4	0.84	12.6	52	84	32
19SN4545	lnk_346	15	49	2019	SN	RILS	2	21.4	14.25	0.476666667	7.150000005	63	76	13
17SF0182	lnk_347	3	42	2017	SF	RILS	1	25.06666667	10.7	0.957777778	14.36666667	69	117	48
17SF0915	lnk_347	14	66	2017	SF	RILS	2	23.53333333	10.25	0.885555556	13.28333334	75	119	44
19SN4154	lnk_347	7	24	2019	SN	RILS	1	23.7	12.53333333	0.744444444	11.16666666	44	72	28
19SN4546	lnk_347	15	48	2019	SN	RILS	2	16.86666667	16.36666667	0.033333333	0.499999995	46	72	26
17HN0414	lnk_348	7	54	2017	HN	RILS	1	32.48	23.06	1.345714286	9.420000002	59	112	53
17HN0922	lnk_348	16	39	2017	HN	RILS	2	30.98	20.7	1.468571429	10.28	56	113	57
17SF0055	lnk_348	1	55	2017	SF	RILS	1	44.71666667	17.9	1.787777778	26.81666667	75	114	39
17SF0916	lnk_348	14	65	2017	SF	RILS	2	36.65	12.575	1.605	24.075	75	129	54
19SN4155	lnk_348	7	23	2019	SN	RILS	1	29.93333333	18.25	0.778888889	11.68333334	62	86	24
19SN4547	lnk_348	15	47	2019	SN	RILS	2	NA	NA	NA	NA	0	78	78
17HN0920	lnk_35	16	41	2017	HN	RILS	2	45	27.13333333	2.552380952	17.86666666	70	113	43
17SF0370	lnk_35	6	51	2017	SF	RILS	1	34.3	13.64	1.377333333	20.66	105	145	40
17SF0562	lnk_35	9	2	2017	SF	RILS	2	24.86666667	13.85	0.734444444	11.01666666	98	140	42
19SN3885	lnk_35	2	20	2019	SN	RILS	1	36.83333333	18.25	1.238888889	18.58333334	42	86	44
19SN4277	lnk_35	9	5	2019	SN	RILS	2	NA	NA	NA	NA	0	86	86
17HN0038	lnk_350	1	38	2017	HN	RILS	1	32.12	21.625	1.499285714	10.495	68	NA	NA
17HN0504	lnk_350	9	24	2017	HN	RILS	2	42.48	17.325	3.593571429	25.155	63	108	45
17SF0036	lnk_350	1	36	2017	SF	RILS	1	39.58333333	17.85	1.448888889	21.73333334	77	114	37
17SF0918	lnk_350	14	63	2017	SF	RILS	2	26.1	14.075	0.801666667	12.02500001	77	142	65
19SN4156	lnk_350	7	22	2019	SN	RILS	1	34.5	11.1	1.56	23.4	52	86	34
19SN4548	lnk_350	15	46	2019	SN	RILS	2	26	15.2	0.72	10.8	53	76	23
17HN0395	lnk_351	7	35	2017	HN	RILS	1	38.04	26.36	1.668571429	11.68	59	112	53
17HN0496	lnk_351	9	16	2017	HN	RILS	2	38.88	19.3	2.797142857	19.58	63	112	49
17SF0387	lnk_351	6	34	2017	SF	RILS	1	38.76666667	18.88333333	1.325555556	19.88333334	77	137	60
19SN4157	lnk_351	7	21	2019	SN	RILS	1	NA	NA	NA	NA	0	90	90
19SN4549	lnk_351	15	45	2019	SN	RILS	2	20.1	13.95	0.41	6.15	54	88	34
17HN0248	lnk_352	5	8	2017	HN	RILS	1	28.66	19.08	1.368571429	9.580000003	58	103	45
17HN0605	lnk_352	11	5	2017	HN	RILS	2	25.26	17.24	1.145714286	8.020000002	58	109	51
17SF0209	lnk_352	#N/A	#N/A	2017	SF	RILS	1	25.18333333	12.63333333	0.836666667	12.55000001	71	121	50
17SF0920	lnk_352	14	61	2017	SF	RILS	2	44.4	16.575	1.855	27.825	105	134	29
19SN4158	lnk_352	7	20	2019	SN	RILS	1	34.23333333	19.4	0.988888889	14.83333334	36	84	48
19SN4550	lnk_352	15	44	2019	SN	RILS	2	20.1	15.2	0.326666667	4.900000005	40	76	36
17HN0410	lnk_354	7	50	2017	HN	RILS	1	34.48	20.9	1.94	13.58	56	108	52
17HN0695	lnk_354	12	26	2017	HN	RILS	2	29.58	15.44	2.02	14.14	63	104	41
17SF0440	lnk_354	7	20	2017	SF	RILS	1	31.63333333	16.4	1.015555556	15.23333334	98	145	47
17SF0922	lnk_354	14	59	2017	SF	RILS	2	35.48333333	23.9	0.772222222	11.58333333	77	125	48
19SN4159	lnk_354	7	19	2019	SN	RILS	1	39.23333333	19.25	1.332222222	19.98333333	42	78	36
19SN4551	lnk_354	15	43	2019	SN	RILS	2	35.2	22.9	0.82	12.3	40	76	36
17HN0106	lnk_355	2	15	2017	HN	RILS	1	30.568	19.54	1.575428571	11.028	55	103	48
17HN0558	lnk_355	10	43	2017	HN	RILS	2	32.294	20.2	1.727714286	12.094	58	104	46
17SF0249	lnk_355	4	32	2017	SF	RILS	1	31.66666667	15.61666667	1.07	16.05	75	121	46
17SF0923	lnk_355	14	58	2017	SF	RILS	2	32.36666667	15.25	1.141111111	17.11666667	75	125	50
19SN4160	lnk_355	7	18	2019	SN	RILS	1	28.7	20.05	0.576666667	8.650000005	38	78	40
19SN4552	lnk_355	15	42	2019	SN	RILS	2	20.5	15	0.366666667	5.500000005	42	74	32
17HN0337	lnk_356	6	24	2017	HN	RILS	1	32.46	20.54	1.702857143	11.92	56	107	51
17HN0808	lnk_356	14	33	2017	HN	RILS	2	32.74	20.74	1.714285714	12	55	109	54
17SF0324	lnk_356	5	44	2017	SF	RILS	1	30.11666667	19.11666667	0.733333333	11	77	145	68
17SF0924	lnk_356	14	57	2017	SF	RILS	2	25.13333333	20.6	0.302222222	4.53333333	77	142	65
19SN4161	lnk_356	7	17	2019	SN	RILS	1	35	22.86666667	0.808888889	12.13333334	53	86	33
19SN4553	lnk_356	15	41	2019	SN	RILS	2	24.86666667	17.2	0.511111111	7.666666665	59	80	21
17HN0039	lnk_357	1	39	2017	HN	RILS	1	28.9	20.56666667	1.19047619	8.33333333	62	NA	NA
17HN0670	lnk_357	12	51	2017	HN	RILS	2	35.3	33.44	0.265714286	1.860000002	68	113	45
17SF0426	lnk_357	7	6	2017	SF	RILS	1	27.91666667	20.23333333	0.512222222	7.68333333	82	138	56
17SF0925	lnk_357	14	56	2017	SF	RILS	2	32.48333333	20.2	0.818888889	12.28333334	77	134	57
19SN4162	lnk_357	7	16	2019	SN	RILS	1	24.85	18.15	0.446666667	6.700000005	51	88	37
19SN4554	lnk_357	15	40	2019	SN	RILS	2	24.86666667	18.33333333	0.435555556	6.53333334	51	88	37
17HN0384	lnk_359	7	24	2017	HN	RILS	1	35.58	28.7	0.982857143	6.880000001	63	112	49
17HN0626	lnk_359	11	26	2017	HN	RILS	2	27.9	20.18	1.102857143	7.720000001	63	113	50
17SF0027	lnk_359	1	27	2017	SF	RILS	1	33.13333333	16.81666667	1.087777778	16.31666667	90	142	52
17SF0927	lnk_359	14	54	2017	SF	RILS	2	29.58333333	12.46666667	1.141111111	17.11666667	79	142	63
19SN4163	lnk_359	7	15	2019	SN	RILS	1	28.15	18.8	0.623333333	9.349999995	44	80	36
19SN4555	lnk_359	15	39	2019	SN	RILS	2	22.86666667	19	0.257777778	3.86666667	53	76	23
17SF0563	lnk_36	9	3	2017	SF	RILS	2	40.8	19.95	1.39	20.85	98	145	47
17HN0206	lnk_362	4	35	2017	HN	RILS	1	34.04	26.16	1.125714286	7.880000002	58	112	54
17HN0516	lnk_362	9	36	2017	HN	RILS	2	36.276	19.36	2.416571429	16.916	63	108	45
17SF0047	lnk_362	1	47	2017	SF	RILS	1	36.28333333	19.28333333	1.133333333	17	77	NA	NA
17SF0930	lnk_362	14	51	2017	SF	RILS	2	37.5	16.845	1.377	20.655	75	134	59
19SN4164	lnk_362	7	14	2019	SN	RILS	1	29	15.45	0.903333333	13.55	57	82	25
19SN4556	lnk_362	15	38	2019	SN	RILS	2	28.26666667	17.5	0.717777778	10.76666667	58	84	26
17HN0472	lnk_363	8	9	2017	HN	RILS	1	37.52	21.54	2.282857143	15.98	59	112	53
17HN0937	lnk_363	16	24	2017	HN	RILS	2	37.32	19.6	2.531428571	17.72	59	109	50
17SF0415	lnk_363	6	6	2017	SF	RILS	1	36.73333333	15.43333333	1.42	21.3	75	137	62
17SF0931	lnk_363	14	50	2017	SF	RILS	2	36.83333333	13.72	1.540888889	23.11333334	75	134	59
19SN4165	lnk_363	7	13	2019	SN	RILS	1	25.6	16.1	0.633333333	9.499999995	58	90	32
19SN4557	lnk_363	15	37	2019	SN	RILS	2	28.63333333	13.9	0.982222222	14.73333333	55	84	29
17HN0310	lnk_364	6	51	2017	HN	RILS	1	33.02	26.46	0.937142857	6.559999999	58	112	54
17HN0868	lnk_364	15	28	2017	HN	RILS	2	39.52	18.84	2.954285714	20.68	61	109	48
17SF0233	lnk_364	4	48	2017	SF	RILS	1	39.16666667	12.76666667	1.76	26.4	77	116	39
17SF0932	lnk_364	14	49	2017	SF	RILS	2	34.63333333	15.55	1.272222222	19.08333333	77	142	65
19SN4166	lnk_364	7	12	2019	SN	RILS	1	36.4	14.66666667	1.448888889	21.73333334	53	86	33
19SN4558	lnk_364	15	36	2019	SN	RILS	2	24.1	12.85	0.75	11.25	59	80	21
17HN0367	lnk_365	7	7	2017	HN	RILS	1	30.48	15.88	2.085714286	14.6	58	108	50
17HN0819	lnk_365	14	22	2017	HN	RILS	2	28.68	15.88	1.828571429	12.8	61	104	43
17SF0070	lnk_365	1	70	2017	SF	RILS	1	21.96666667	14.65	0.487777778	7.31666667	75	117	42
17SF0933	lnk_365	14	48	2017	SF	RILS	2	27.6	8.55	1.27	19.05	79	134	55
19SN4167	lnk_365	7	11	2019	SN	RILS	1	24.5	13.85	0.71	10.65	41	82	41
19SN4559	lnk_365	15	35	2019	SN	RILS	2	23.3	11	0.82	12.3	46	74	28
17HN0246	lnk_366	5	6	2017	HN	RILS	1	22.56	18.1	0.637142857	4.459999999	63	112	49
17HN0857	lnk_366	15	17	2017	HN	RILS	2	29.1	17.1	1.714285714	12	63	113	50
17SF0105	lnk_366	2	36	2017	SF	RILS	1	21.66666667	15.46666667	0.413333333	6.199999995	79	130	51
17SF0934	lnk_366	14	47	2017	SF	RILS	2	22.45	14.56666667	0.525555556	7.88333334	75	122	47
19SN4168	lnk_366	7	10	2019	SN	RILS	1	19.85	10.7	0.61	9.15	50	86	36
19SN4560	lnk_366	15	34	2019	SN	RILS	2	18.75	10.1	0.576666667	8.650000005	43	82	39
17HN0336	lnk_368	6	25	2017	HN	RILS	1	38.4	20.74	2.522857143	17.66	63	104	41
17HN0717	lnk_368	12	4	2017	HN	RILS	2	30.7	22.1	1.228571429	8.600000003	NA	113	NA
17SF0517	lnk_368	8	44	2017	SF	RILS	1	31.9	19.93333333	0.797777778	11.96666667	90	138	48
17SF0936	lnk_368	14	45	2017	SF	RILS	2	34.26666667	15.525	1.249444444	18.74166666	75	142	67
19SN4169	lnk_368	7	9	2019	SN	RILS	1	NA	NA	NA	NA	0	94	94
19SN4561	lnk_368	15	33	2019	SN	RILS	2	33.9	14.8	1.273333333	19.1	53	86	33
17HN0056	lnk_369	1	56	2017	HN	RILS	1	29.3	19.65	1.378571429	9.650000003	59	NA	NA
17HN0510	lnk_369	9	30	2017	HN	RILS	2	29.62	17.94	1.668571429	11.68	63	108	45
17SF0356	lnk_369	6	65	2017	SF	RILS	1	25.75	16.9	0.59	8.85	75	121	46
17SF0937	lnk_369	14	44	2017	SF	RILS	2	30.26666667	13.3	1.131111111	16.96666667	79	134	55
19SN4170	lnk_369	7	8	2019	SN	RILS	1	27.9	13.46666667	0.962222222	14.43333333	53	86	33
19SN4562	lnk_369	15	32	2019	SN	RILS	2	20.9	19.1	0.12	1.8	50	92	42
17HN0024	lnk_37	1	24	2017	HN	RILS	1	33.34	13.95	2.77	19.39	65	NA	NA
17HN0839	lnk_37	14	2	2017	HN	RILS	2	23.35	14.325	1.289285714	9.024999998	54	109	55
17SF0345	lnk_37	5	65	2017	SF	RILS	1	32.96666667	18.6	0.957777778	14.36666667	67	116	49
19SN3886	lnk_37	2	21	2019	SN	RILS	1	24.45	19.8	0.31	4.65	47	74	27
19SN4278	lnk_37	9	4	2019	SN	RILS	2	31.55	15.25	1.086666667	16.30000001	61	76	15
17HN0465	lnk_370	8	16	2017	HN	RILS	1	29.18	18.3	1.554285714	10.88	68	112	44
17HN0706	lnk_370	12	15	2017	HN	RILS	2	26.64	21.8	0.691428571	4.839999997	63	113	50
17SF0351	lnk_370	6	70	2017	SF	RILS	1	33.6	17.25	1.09	16.35	82	137	55
17SF0941	lnk_370	14	40	2017	SF	RILS	2	29.26	17.58	0.778666667	11.68000001	105	145	40
19SN4171	lnk_370	7	7	2019	SN	RILS	1	NA	NA	NA	NA	49	88	39
19SN4563	lnk_370	15	31	2019	SN	RILS	2	20.26666667	12.8	0.497777778	7.46666667	51	88	37
17HN0375	lnk_371	7	15	2017	HN	RILS	1	34.94	31.1	0.548571429	3.840000003	63	112	49
17HN0733	lnk_371	13	13	2017	HN	RILS	2	34.06	25.8	1.18	8.26	65	113	48
17SF0349	lnk_371	5	69	2017	SF	RILS	1	29.86666667	16.93333333	0.862222222	12.93333333	82	145	63
17SF0942	lnk_371	14	39	2017	SF	RILS	2	32.45	18.21666667	0.948888889	14.23333334	77	145	68
19SN4172	lnk_371	7	6	2019	SN	RILS	1	24.4	19.25	0.343333333	5.149999995	64	84	20
19SN4564	lnk_371	15	30	2019	SN	RILS	2	21.125	13.85	0.485	7.275	65	74	9
17HN0144	lnk_372	3	24	2017	HN	RILS	1	39.06	19.68	2.768571429	19.38	58	103	45
17HN0478	lnk_372	8	3	2017	HN	RILS	2	22.28	16.74	0.791428571	5.539999997	NA	112	NA
17SF0474	lnk_372	7	54	2017	SF	RILS	1	38.22	15.9	1.488	22.32	75	117	42
17SF0943	lnk_372	14	38	2017	SF	RILS	2	41.23333333	13.575	1.843888889	27.65833334	79	135	56
19SN4173	lnk_372	7	5	2019	SN	RILS	1	39.16666667	19.1	1.337777778	20.06666667	43	78	35
19SN4565	lnk_372	15	29	2019	SN	RILS	2	31.05	22.5	0.57	8.55	42	76	34
17HN0157	lnk_373	3	37	2017	HN	RILS	1	38.84	21.36	2.497142857	17.48	59	107	48
17HN0861	lnk_373	15	21	2017	HN	RILS	2	35.28	20.7	2.082857143	14.58	58	109	51
17SF0236	lnk_373	4	45	2017	SF	RILS	1	29.31666667	16.73333333	0.838888889	12.58333334	77	137	60
17SF0944	lnk_373	14	37	2017	SF	RILS	2	38.86666667	15.8	1.537777778	23.06666667	77	129	52
19SN4174	lnk_373	7	4	2019	SN	RILS	1	NA	NA	NA	NA	0	90	90
19SN4566	lnk_373	15	28	2019	SN	RILS	2	24.53333333	11.3	0.882222222	13.23333333	55	84	29
17HN0412	lnk_375	7	52	2017	HN	RILS	1	33.56	21.18	1.768571429	12.38	58	112	54
17HN0634	lnk_375	11	34	2017	HN	RILS	2	27.62	19.6	1.145714286	8.020000002	59	113	54
17SF0504	lnk_375	8	57	2017	SF	RILS	1	31.58333333	13.83333333	1.183333333	17.75	79	132	53
17SF0946	lnk_375	14	35	2017	SF	RILS	2	34.3	18.05	1.083333333	16.25	77	129	52
19SN4175	lnk_375	7	3	2019	SN	RILS	1	36.8	24.46666667	0.822222222	12.33333333	43	86	43
19SN4567	lnk_375	15	27	2019	SN	RILS	2	33.6	21.4	0.813333333	12.2	40	78	38
17HN0431	lnk_376	8	50	2017	HN	RILS	1	37.36	15.16	3.171428571	22.2	63	112	49
17HN0480	lnk_376	8	1	2017	HN	RILS	2	39.42	32.93333333	0.926666667	6.486666669	61	112	51
17SF0470	lnk_376	7	50	2017	SF	RILS	1	36.3	17.66666667	1.242222222	18.63333333	90	138	48
17SF0947	lnk_376	14	34	2017	SF	RILS	2	36.03333333	15.76666667	1.351111111	20.26666667	77	135	58
19SN4176	lnk_376	7	2	2019	SN	RILS	1	NA	NA	NA	NA	0	94	94
19SN4568	lnk_376	15	26	2019	SN	RILS	2	19.35	NA	NA	NA	61	76	15
17HN0353	lnk_378	6	8	2017	HN	RILS	1	34.08	18.32	2.251428571	15.76	68	104	36
17HN0855	lnk_378	15	15	2017	HN	RILS	2	26.98	16.96	1.431428571	10.02	61	109	48
17SF0288	lnk_378	5	8	2017	SF	RILS	1	28.14	14.36666667	0.918222222	13.77333333	90	131	41
17SF0950	lnk_378	14	31	2017	SF	RILS	2	24.93333333	9.8	1.008888889	15.13333334	90	135	45
19SN4177	lnk_378	7	1	2019	SN	RILS	1	29.3	21	0.553333333	8.299999995	42	76	34
19SN4569	lnk_378	15	25	2019	SN	RILS	2	35.45	17.7	1.183333333	17.75	36	84	48
17HN0471	lnk_379	8	10	2017	HN	RILS	1	38.16	20.82	2.477142857	17.34	65	112	47
17HN0806	lnk_379	14	35	2017	HN	RILS	2	33.86	22.72	1.591428571	11.14	63	113	50
17SF0175	lnk_379	3	35	2017	SF	RILS	1	32.83333333	14.26666667	1.237777778	18.56666667	77	130	53
17SF0951	lnk_379	14	30	2017	SF	RILS	2	28.41666667	14.6	0.921111111	13.81666667	77	142	65
19SN4178	lnk_379	8	1	2019	SN	RILS	1	23.85	NA	NA	NA	54	80	26
19SN4570	lnk_379	15	24	2019	SN	RILS	2	36.1	24.86666667	0.748888889	11.23333334	41	84	43
17HN0429	lnk_38	8	52	2017	HN	RILS	1	23.04	16.75	0.898571429	6.290000003	48	104	56
17HN0848	lnk_38	15	8	2017	HN	RILS	2	15.88	11.66666667	0.601904762	4.213333334	46	104	58
17SF0282	lnk_38	5	2	2017	SF	RILS	1	24.1	11	0.873333333	13.1	79	127	48
17SF0565	lnk_38	9	5	2017	SF	RILS	2	21.2	11.7	0.633333333	9.499999995	75	118	43
19SN3887	lnk_38	2	22	2019	SN	RILS	1	21.95	18.3	0.243333333	3.649999995	32	82	50
19SN4279	lnk_38	9	3	2019	SN	RILS	2	NA	NA	NA	NA	0	84	84
17HN0262	lnk_380	5	22	2017	HN	RILS	1	17.58	14.28	0.471428571	3.299999997	53	104	51
17HN0642	lnk_380	11	42	2017	HN	RILS	2	27.92	17	1.56	10.92	56	104	48
17SF0438	lnk_380	7	18	2017	SF	RILS	1	36.3	9.2	1.806666667	27.10000001	71	117	46
17SF0952	lnk_380	14	29	2017	SF	RILS	2	15.8	15.125	0.045	0.675	67	119	52
19SN4179	lnk_380	8	2	2019	SN	RILS	1	NA	NA	NA	NA	0	78	78
19SN4571	lnk_380	15	23	2019	SN	RILS	2	37.76666667	19.25	1.234444444	18.51666666	38	74	36
17HN0198	lnk_382	4	43	2017	HN	RILS	1	22.36	17.26	0.728571429	5.100000003	58	103	45
17HN0742	lnk_382	13	22	2017	HN	RILS	2	25.28	14.62	1.522857143	10.66	61	109	48
17SF0444	lnk_382	7	24	2017	SF	RILS	1	29.58333333	14.65	0.995555556	14.93333334	81	127	46
17SF0954	lnk_382	14	27	2017	SF	RILS	2	30.4	15.18333333	1.014444444	15.21666666	77	124	47
19SN4180	lnk_382	8	3	2019	SN	RILS	1	25.5	12	0.9	13.5	49	90	41
19SN4572	lnk_382	15	22	2019	SN	RILS	2	37.33333333	15.06666667	1.484444444	22.26666666	36	80	44
17HN0218	lnk_383	4	23	2017	HN	RILS	1	38.66	22.46	2.314285714	16.2	56	103	47
17HN0474	lnk_383	8	7	2017	HN	RILS	2	39.25	19.76	2.784285714	19.49	58	104	46
17SF0389	lnk_383	6	32	2017	SF	RILS	1	30.12	12.68	1.162666667	17.44000001	82	145	63
17SF0955	lnk_383	14	26	2017	SF	RILS	2	29.68333333	17.53333333	0.81	12.15	75	124	49
19SN4181	lnk_383	8	4	2019	SN	RILS	1	32.3	12.65	1.31	19.65	54	82	28
19SN4573	lnk_383	15	21	2019	SN	RILS	2	19.8	12.5	0.486666667	7.300000005	57	82	25
17HN0060	lnk_384	1	60	2017	HN	RILS	1	34.3	25.3	1.285714286	9.000000002	58	NA	NA
17HN0897	lnk_384	15	57	2017	HN	RILS	2	26.325	24.05	0.325	2.275	58	113	55
17SF0350	lnk_384	5	70	2017	SF	RILS	1	29.8	16.36666667	0.895555556	13.43333334	75	127	52
17SF0956	lnk_384	14	25	2017	SF	RILS	2	31.35	18.38333333	0.864444444	12.96666666	75	124	49
19SN4182	lnk_384	8	5	2019	SN	RILS	1	35.93333333	17.7	1.215555556	18.23333334	51	78	27
19SN4574	lnk_384	15	20	2019	SN	RILS	2	36.06666667	17.76666667	1.22	18.3	41	82	41
17HN0065	lnk_385	2	56	2017	HN	RILS	1	42.46	24.3	2.594285714	18.16	58	103	45
17HN0658	lnk_385	11	58	2017	HN	RILS	2	32.68	26.475	0.886428571	6.204999997	63	113	50
17SF0109	lnk_385	2	32	2017	SF	RILS	1	34.05	14.28	1.318	19.77	90	142	52
17SF0957	lnk_385	14	24	2017	SF	RILS	2	32.26666667	18.56666667	0.913333333	13.7	77	124	47
19SN4183	lnk_385	8	6	2019	SN	RILS	1	19.95	14.75	0.346666667	5.200000005	55	84	29
19SN4575	lnk_385	15	19	2019	SN	RILS	2	25	14.16666667	0.722222222	10.83333333	55	84	29
17HN0302	lnk_386	6	59	2017	HN	RILS	1	37.4	19.95	2.492857143	17.45	58	104	46
17HN0854	lnk_386	15	14	2017	HN	RILS	2	39.1	19.7	2.771428571	19.4	56	104	48
17SF0069	lnk_386	1	69	2017	SF	RILS	1	34.08	18.71666667	1.024222222	15.36333333	69	117	48
17SF0958	lnk_386	14	23	2017	SF	RILS	2	22.43333333	16.33333333	0.406666667	6.100000005	75	119	44
19SN4184	lnk_386	8	7	2019	SN	RILS	1	41.9	18.9	1.533333333	23	40	78	38
19SN4576	lnk_386	15	18	2019	SN	RILS	2	NA	NA	NA	NA	0	78	78
17HN0509	lnk_387	9	29	2017	HN	RILS	2	33.16	19.5	1.951428571	13.66	59	112	53
17SF0150	lnk_387	3	10	2017	SF	RILS	1	35.91666667	19.1	1.121111111	16.81666667	90	NA	NA
17SF0959	lnk_387	14	22	2017	SF	RILS	2	36.2	17.02	1.278666667	19.18000001	77	135	58
19SN4185	lnk_387	8	8	2019	SN	RILS	1	16.45	14	0.163333333	2.449999995	50	86	36
19SN4577	lnk_387	15	17	2019	SN	RILS	2	13.35	NA	NA	NA	70	80	10
17HN0402	lnk_389	7	42	2017	HN	RILS	1	30.66	19.32	1.62	11.34	68	112	44
17HN0493	lnk_389	9	13	2017	HN	RILS	2	32.52	17.6	2.131428571	14.92	68	112	44
17SF0002	lnk_389	1	2	2017	SF	RILS	1	25.73333333	13.91666667	0.787777778	11.81666667	79	121	42
17SF0961	lnk_389	14	20	2017	SF	RILS	2	28.46666667	12.96666667	1.033333333	15.5	77	124	47
19SN4186	lnk_389	8	9	2019	SN	RILS	1	NA	NA	NA	NA	0	94	94
19SN4578	lnk_389	15	16	2019	SN	RILS	2	24.6	21.5	0.206666667	3.100000005	56	76	20
17HN0270	lnk_39	5	30	2017	HN	RILS	1	38.3	23.24	2.151428571	15.06	65	112	47
17HN0788	lnk_39	14	53	2017	HN	RILS	2	38.63333333	19.58	2.721904762	19.05333333	65	113	48
17SF0566	lnk_39	9	6	2017	SF	RILS	2	41.2	17.43333333	1.584444444	23.76666666	76	140	64
19SN3888	lnk_39	2	23	2019	SN	RILS	1	19.85	16.33333333	0.234444444	3.51666666	60	86	26
19SN4280	lnk_39	9	2	2019	SN	RILS	2	NA	NA	NA	NA	0	94	94
17HN0448	lnk_390	8	33	2017	HN	RILS	1	35.78	19.06	2.388571429	16.72	65	112	47
17HN0761	lnk_390	13	41	2017	HN	RILS	2	34.38	27.225	1.022142857	7.154999999	63	113	50
17SF0962	lnk_390	14	19	2017	SF	RILS	2	35.45	19.48	1.064666667	15.97000001	77	145	68
19SN4187	lnk_390	8	10	2019	SN	RILS	1	NA	NA	NA	NA	0	88	88
19SN4579	lnk_390	15	15	2019	SN	RILS	2	NA	NA	NA	NA	0	86	86
17HN0418	lnk_391	7	58	2017	HN	RILS	1	36.38	19.14	2.462857143	17.24	61	112	51
17HN0561	lnk_391	10	40	2017	HN	RILS	2	33	19	2	14	59	112	53
17SF0072	lnk_391	2	69	2017	SF	RILS	1	34.4	19.26	1.009333333	15.14	77	121	44
17SF0963	lnk_391	14	18	2017	SF	RILS	2	29.35	17.93333333	0.761111111	11.41666667	75	124	49
19SN4188	lnk_391	8	11	2019	SN	RILS	1	28.3	14.16666667	0.942222222	14.13333333	57	82	25
19SN4580	lnk_391	15	14	2019	SN	RILS	2	37.43333333	20.75	1.112222222	16.68333333	52	80	28
17HN0241	lnk_392	5	1	2017	HN	RILS	1	34.4	27.64	0.965714286	6.760000002	61	112	51
17HN0794	lnk_392	14	47	2017	HN	RILS	2	36.52	23.74	1.825714286	12.78	59	113	54
17SF0300	lnk_392	5	20	2017	SF	RILS	1	38.96666667	14.23333333	1.648888889	24.73333334	77	131	54
17SF0964	lnk_392	14	17	2017	SF	RILS	2	35.2	16.2	1.266666667	19.00000001	75	124	49
19SN4189	lnk_392	8	12	2019	SN	RILS	1	34.46666667	15.03333333	1.295555556	19.43333334	53	86	33
19SN4581	lnk_392	15	13	2019	SN	RILS	2	26.4	12.55	0.923333333	13.85	55	84	29
17HN0364	lnk_395	7	4	2017	HN	RILS	1	35.54	20.12	2.202857143	15.42	58	108	50
17HN0827	lnk_395	14	14	2017	HN	RILS	2	31.32	19.28	1.72	12.04	58	113	55
17SF0278	lnk_395	4	3	2017	SF	RILS	1	30.78333333	17.01666667	0.917777778	13.76666667	71	126	55
17SF0967	lnk_395	14	14	2017	SF	RILS	2	29.36666667	16.76666667	0.84	12.6	75	119	44
19SN4190	lnk_395	8	13	2019	SN	RILS	1	19.6	11.1	0.566666667	8.500000005	52	84	32
19SN4582	lnk_395	15	12	2019	SN	RILS	2	25.16666667	NA	NA	NA	57	76	19
17HN0191	lnk_397	4	50	2017	HN	RILS	1	42.86	33.08	1.397142857	9.779999999	65	112	47
17HN0544	lnk_397	10	57	2017	HN	RILS	2	38.58	37.925	0.093571429	0.655000003	65	112	47
17SF0377	lnk_397	6	44	2017	SF	RILS	1	34.25	16.23333333	1.201111111	18.01666667	90	145	55
17SF0969	lnk_397	14	12	2017	SF	RILS	2	30.08333333	16.65	0.895555556	13.43333334	77	145	68
19SN4191	lnk_397	8	14	2019	SN	RILS	1	NA	NA	NA	NA	0	94	94
19SN4583	lnk_397	15	11	2019	SN	RILS	2	NA	NA	NA	NA	NA	NA	NA
17HN0417	lnk_398	7	57	2017	HN	RILS	1	37.6	9.2	4.057142857	28.4	70	112	42
17HN0777	lnk_398	13	57	2017	HN	RILS	2	33.65	22.46666667	1.597619048	11.18333334	68	113	45
17SF0322	lnk_398	5	42	2017	SF	RILS	1	22.93333333	11.55	0.758888889	11.38333334	81	145	64
17SF0971	lnk_398	14	10	2017	SF	RILS	2	33.66	17.8	1.057333333	15.86	77	135	58
19SN4192	lnk_398	8	15	2019	SN	RILS	1	17.9	9.4	0.566666667	8.500000005	60	78	18
19SN4584	lnk_398	15	10	2019	SN	RILS	2	17.1	8.3	0.586666667	8.800000005	66	84	18
17HN0168	lnk_399	3	48	2017	HN	RILS	1	31.6	30.5	0.157142857	1.099999999	62	111	49
17HN0571	lnk_399	10	30	2017	HN	RILS	2	36.54	19.88	2.38	16.66	65	108	43
17SF0404	lnk_399	6	17	2017	SF	RILS	1	30.38333333	13.2	1.145555556	17.18333334	90	137	47
17SF0973	lnk_399	14	8	2017	SF	RILS	2	36.38333333	19.73333333	1.11	16.65	77	124	47
19SN4193	lnk_399	8	16	2019	SN	RILS	1	28.7	13	1.046666667	15.70000001	50	86	36
19SN4585	lnk_399	15	9	2019	SN	RILS	2	41.5	19.45	1.47	22.05	36	82	46
17HN0032	lnk_40	1	32	2017	HN	RILS	1	27.98	15.425	1.793571429	12.555	68	NA	NA
17HN0773	lnk_40	13	53	2017	HN	RILS	2	37.85	18.65	2.742857143	19.2	58	104	46
17SF0114	lnk_40	2	27	2017	SF	RILS	1	23.66666667	16.18333333	0.498888889	7.483333335	71	121	50
17SF0567	lnk_40	9	7	2017	SF	RILS	2	34.86666667	15.01666667	1.323333333	19.85	75	122	47
19SN3889	lnk_40	2	24	2019	SN	RILS	1	48.2	NA	NA	NA	38	74	36
19SN4281	lnk_40	9	1	2019	SN	RILS	2	38.85	17.2	1.443333333	21.65	41	84	43
17HN0438	lnk_400	8	43	2017	HN	RILS	1	30.92	18.5	1.774285714	12.42	63	104	41
17HN0903	lnk_400	16	58	2017	HN	RILS	2	31.02	19.94	1.582857143	11.08	61	104	43
17SF0276	lnk_400	4	5	2017	SF	RILS	1	29.46666667	17.31666667	0.81	12.15	82	121	39
17SF0974	lnk_400	14	7	2017	SF	RILS	2	24.4	12.9	0.766666667	11.50000001	75	119	44
19SN4194	lnk_400	8	17	2019	SN	RILS	1	NA	NA	NA	NA	34	88	54
19SN4586	lnk_400	15	8	2019	SN	RILS	2	19.8	14.8	0.333333333	4.999999995	36	82	46
17HN0015	lnk_401	1	15	2017	HN	RILS	1	25.58	18.6	0.997142857	6.979999999	56	103	47
17HN0614	lnk_401	11	14	2017	HN	RILS	2	36.12	17.98	2.591428571	18.14	59	104	45
17SF0247	lnk_401	4	34	2017	SF	RILS	1	34.08333333	14.15	1.328888889	19.93333334	71	116	45
17SF0976	lnk_401	14	5	2017	SF	RILS	2	26.95	13.5	0.896666667	13.45000001	67	119	52
19SN4195	lnk_401	8	18	2019	SN	RILS	1	14.7	9.8	0.326666667	4.900000005	56	82	26
19SN4587	lnk_401	15	7	2019	SN	RILS	2	20.5	16.1	0.293333333	4.399999995	42	76	34
17HN0902	lnk_402	16	59	2017	HN	RILS	2	38.63333333	27.63333333	1.571428571	11	70	113	43
17SF0365	lnk_402	6	56	2017	SF	RILS	1	32.28333333	14.48333333	1.186666667	17.80000001	82	137	55
17SF0977	lnk_402	14	4	2017	SF	RILS	2	30.45	15.56666667	0.992222222	14.88333333	79	129	50
19SN4196	lnk_402	8	19	2019	SN	RILS	1	NA	NA	NA	NA	0	92	92
19SN4588	lnk_402	15	6	2019	SN	RILS	2	NA	NA	NA	NA	0	88	88
17HN0432	lnk_403	8	49	2017	HN	RILS	1	37.66	40.36666667	-0.386666667	-2.706666669	70	112	42
17HN0916	lnk_403	16	45	2017	HN	RILS	2	38.32	19.02	2.757142857	19.3	68	113	45
17SF0427	lnk_403	7	7	2017	SF	RILS	1	29.48333333	19.41666667	0.671111111	10.06666667	90	138	48
17SF0978	lnk_403	14	3	2017	SF	RILS	2	35.5	16.075	1.295	19.425	82	142	60
19SN4197	lnk_403	8	20	2019	SN	RILS	1	39.1	13.65	1.696666667	25.45000001	46	90	44
19SN4589	lnk_403	15	5	2019	SN	RILS	2	NA	NA	NA	NA	NA	NA	NA
17HN0362	lnk_404	7	2	2017	HN	RILS	1	34.58	20.8	1.968571429	13.78	68	112	44
17HN0546	lnk_404	10	55	2017	HN	RILS	2	43.74	30.825	1.845	12.915	68	112	44
17SF0184	lnk_404	3	44	2017	SF	RILS	1	40.7	19.05	1.443333333	21.65	90	NA	NA
17SF0979	lnk_404	14	2	2017	SF	RILS	2	32.33333333	16.44	1.059555556	15.89333334	90	142	52
19SN4198	lnk_404	8	21	2019	SN	RILS	1	35.73333333	22.93333333	0.853333333	12.8	58	90	32
19SN4590	lnk_404	15	4	2019	SN	RILS	2	38.3	NA	NA	NA	58	92	34
17HN0080	lnk_405	2	41	2017	HN	RILS	1	37.96	30.78	1.025714286	7.180000002	61	NA	NA
17HN0795	lnk_405	14	46	2017	HN	RILS	2	37.56	23.1	2.065714286	14.46	59	109	50
17SF0281	lnk_405	5	1	2017	SF	RILS	1	29.94	15.86	0.938666667	14.08000001	77	145	68
17SF0980	lnk_405	14	1	2017	SF	RILS	2	37.1	16.04	1.404	21.06	81	145	64
19SN4199	lnk_405	8	22	2019	SN	RILS	1	NA	NA	NA	NA	0	86	86
19SN4591	lnk_405	15	3	2019	SN	RILS	2	NA	NA	NA	NA	NA	NA	NA
17HN0066	lnk_406	2	55	2017	HN	RILS	1	27.6	17.3	1.471428571	10.3	65	NA	NA
17HN0943	lnk_406	16	18	2017	HN	RILS	2	35.7	18.8	2.414285714	16.9	63	109	46
17SF0388	lnk_406	6	33	2017	SF	RILS	1	36.15	14.7	1.43	21.45	105	131	26
17SF0981	lnk_406	15	1	2017	SF	RILS	2	37.71666667	16.13333333	1.438888889	21.58333334	77	124	47
19SN4200	lnk_406	8	23	2019	SN	RILS	1	39.9	15.76666667	1.608888889	24.13333334	46	86	40
19SN4592	lnk_406	15	2	2019	SN	RILS	2	NA	NA	NA	NA	0	90	90
17HN0286	lnk_408	5	46	2017	HN	RILS	1	34.24	25.86	1.197142857	8.379999999	65	112	47
17HN0809	lnk_408	14	32	2017	HN	RILS	2	34.22	17.76	2.351428571	16.46	65	109	44
17SF0031	lnk_408	1	31	2017	SF	RILS	1	19.95	16.08333333	0.257777778	3.86666667	105	142	37
17SF0983	lnk_408	15	3	2017	SF	RILS	2	31.46666667	18.91666667	0.836666667	12.55000001	77	135	58
19SN4201	lnk_408	8	24	2019	SN	RILS	1	27.86666667	17.9	0.664444444	9.96666666	50	86	36
19SN4593	lnk_408	15	1	2019	SN	RILS	2	25.2	14.16666667	0.735555556	11.03333334	55	84	29
17HN0560	lnk_41	10	41	2017	HN	RILS	2	34.22	21.92	1.757142857	12.3	58	112	54
17SF0220	lnk_41	4	61	2017	SF	RILS	1	36.05	14.82	1.415333333	21.23	79	137	58
17SF0568	lnk_41	9	8	2017	SF	RILS	2	32.86666667	16.26666667	1.106666667	16.60000001	76	115	39
19SN3890	lnk_41	2	25	2019	SN	RILS	1	NA	NA	NA	NA	0	86	86
19SN4282	lnk_41	10	1	2019	SN	RILS	2	20	13.15	0.456666667	6.850000005	56	86	30
17HN0446	lnk_410	8	35	2017	HN	RILS	1	30.28	19.98	1.471428571	10.3	59	104	45
17SF0400	lnk_410	6	21	2017	SF	RILS	1	37.1	11.725	1.691666667	25.37500001	82	131	49
19SN4202	lnk_410	8	25	2019	SN	RILS	1	32.73333333	14.85	1.192222222	17.88333333	51	78	27
19SN4594	lnk_410	16	1	2019	SN	RILS	2	33.1	14.65	1.23	18.45	40	80	40
17HN0426	lnk_411	8	55	2017	HN	RILS	1	25.88	16.3	1.368571429	9.580000003	58	112	54
17HN0917	lnk_411	16	44	2017	HN	RILS	2	29.725	15.475	2.035714286	14.25	58	109	51
17SF0338	lnk_411	5	58	2017	SF	RILS	1	33.2	12.9	1.353333333	20.3	75	117	42
17SF0986	lnk_411	15	6	2017	SF	RILS	2	31.8	15.3	1.1	16.5	67	119	52
19SN4203	lnk_411	8	26	2019	SN	RILS	1	21.6	NA	NA	NA	56	78	22
19SN4595	lnk_411	16	2	2019	SN	RILS	2	NA	NA	NA	NA	NA	NA	NA
17HN0070	lnk_412	2	51	2017	HN	RILS	1	28.2	18.3	1.414285714	9.899999998	45	103	58
17HN0580	lnk_412	10	21	2017	HN	RILS	2	26.33333333	16.53333333	1.4	9.8	51	104	53
17SF0304	lnk_412	5	24	2017	SF	RILS	1	32.01666667	17.83333333	0.945555556	14.18333334	67	116	49
17SF0987	lnk_412	15	7	2017	SF	RILS	2	22.83333333	18.025	0.320555556	4.80833334	75	119	44
19SN4204	lnk_412	8	27	2019	SN	RILS	1	NA	NA	NA	NA	NA	NA	NA
19SN4596	lnk_412	16	3	2019	SN	RILS	2	23.1	18.9	0.28	4.2	40	72	32
17HN0141	lnk_413	3	21	2017	HN	RILS	1	32.325	23.95	1.196428571	8.374999997	59	107	48
17HN0736	lnk_413	13	16	2017	HN	RILS	2	32.075	20.625	1.635714286	11.45	68	113	45
17SF0146	lnk_413	3	6	2017	SF	RILS	1	33.06666667	19.53333333	0.902222222	13.53333333	90	NA	NA
17SF0989	lnk_413	15	9	2017	SF	RILS	2	32.86666667	19.26	0.907111111	13.60666667	79	135	56
19SN4205	lnk_413	8	28	2019	SN	RILS	1	NA	NA	NA	NA	0	86	86
19SN4597	lnk_413	16	4	2019	SN	RILS	2	NA	NA	NA	NA	0	88	88
17HN0209	lnk_414	4	32	2017	HN	RILS	1	22.1	19.775	0.332142857	2.324999999	65	112	47
17HN0524	lnk_414	9	44	2017	HN	RILS	2	30.08	15.4	2.097142857	14.68	65	112	47
17SF0218	lnk_414	4	63	2017	SF	RILS	1	32.68333333	16.86666667	1.054444444	15.81666666	75	126	51
17SF0991	lnk_414	15	11	2017	SF	RILS	2	28.73333333	15.5	0.882222222	13.23333333	75	129	54
19SN4206	lnk_414	8	29	2019	SN	RILS	1	38.36666667	16.1	1.484444444	22.26666666	52	84	32
19SN4598	lnk_414	16	5	2019	SN	RILS	2	21.3	10.8	0.7	10.5	53	84	31
17HN0326	lnk_415	6	35	2017	HN	RILS	1	24.1	17.6	0.928571429	6.500000003	54	104	50
17HN0631	lnk_415	11	31	2017	HN	RILS	2	33.4	19.1	2.042857143	14.3	59	104	45
17SF0078	lnk_415	2	63	2017	SF	RILS	1	34.48333333	16.31666667	1.211111111	18.16666667	77	126	49
17SF0993	lnk_415	15	13	2017	SF	RILS	2	31.26666667	15.66666667	1.04	15.6	75	124	49
19SN4207	lnk_415	8	30	2019	SN	RILS	1	39.55	19.3	1.35	20.25	38	78	40
19SN4599	lnk_415	16	6	2019	SN	RILS	2	41.6	15.56666667	1.735555556	26.03333334	34	78	44
17HN0017	lnk_416	1	17	2017	HN	RILS	1	29.56	17.42	1.734285714	12.14	55	NA	NA
17HN0554	lnk_416	10	47	2017	HN	RILS	2	34	20.45	1.935714286	13.55	61	112	51
17SF0016	lnk_416	1	16	2017	SF	RILS	1	34.55	14.1	1.363333333	20.45	75	126	51
17SF0994	lnk_416	15	14	2017	SF	RILS	2	35.96666667	14.06666667	1.46	21.9	75	124	49
19SN4208	lnk_416	8	31	2019	SN	RILS	1	33.55	14.9	1.243333333	18.65	42	74	32
19SN4600	lnk_416	16	7	2019	SN	RILS	2	41.75	16.85	1.66	24.9	38	80	42
17HN0251	lnk_417	5	11	2017	HN	RILS	1	25.38	19.58	0.828571429	5.800000003	59	112	53
17HN0701	lnk_417	12	20	2017	HN	RILS	2	21.68	16.46	0.745714286	5.220000002	59	113	54
17SF0195	lnk_417	3	55	2017	SF	RILS	1	31.61666667	15.89166667	1.048333333	15.725	75	126	51
17SF0995	lnk_417	15	15	2017	SF	RILS	2	26.75	9.1	1.176666667	17.65000001	75	129	54
19SN4209	lnk_417	8	32	2019	SN	RILS	1	33.1	16	1.14	17.1	47	80	33
19SN4601	lnk_417	16	8	2019	SN	RILS	2	24.95	14.05	0.726666667	10.90000001	45	76	31
17HN0064	lnk_419	2	57	2017	HN	RILS	1	30.14	23.33333333	0.972380952	6.806666664	58	NA	NA
17HN0840	lnk_419	14	1	2017	HN	RILS	2	28.68	19.7	1.282857143	8.980000001	55	113	58
17SF0409	lnk_419	6	12	2017	SF	RILS	1	27.36666667	23.56666667	0.253333333	3.799999995	71	131	60
17SF0997	lnk_419	15	17	2017	SF	RILS	2	36	18.84	1.144	17.16	77	135	58
19SN4210	lnk_419	8	33	2019	SN	RILS	1	29.4	11.55	1.19	17.85	52	84	32
19SN4602	lnk_419	16	9	2019	SN	RILS	2	21	14	0.466666667	7.000000005	48	72	24
17HN0269	lnk_42	5	29	2017	HN	RILS	1	28.1	25.12	0.425714286	2.980000002	58	112	54
17HN0724	lnk_42	13	4	2017	HN	RILS	2	29.76	19.3	1.494285714	10.46	59	109	50
17SF0380	lnk_42	6	41	2017	SF	RILS	1	26.9	15.86666667	0.735555556	11.03333334	81	127	46
17SF0569	lnk_42	9	9	2017	SF	RILS	2	25.35	14.84	0.700666667	10.51000001	76	127	51
19SN3891	lnk_42	2	26	2019	SN	RILS	1	NA	NA	NA	NA	64	88	24
19SN4283	lnk_42	10	2	2019	SN	RILS	2	24.1	17.7	0.426666667	6.400000005	51	86	35
17HN0457	lnk_420	8	24	2017	HN	RILS	1	34.72	26.24	1.211428571	8.479999997	56	104	48
17HN0927	lnk_420	16	34	2017	HN	RILS	2	30.24	19.24	1.571428571	11	55	113	58
17SF0500	lnk_420	8	61	2017	SF	RILS	1	36.75	7.675	1.938333333	29.075	75	132	57
17SF0998	lnk_420	15	18	2017	SF	RILS	2	25.63333333	12.1	0.902222222	13.53333333	75	129	54
19SN4211	lnk_420	8	34	2019	SN	RILS	1	20.45	12.66666667	0.518888889	7.783333335	58	78	20
19SN4603	lnk_420	16	10	2019	SN	RILS	2	36.4	13.55	1.523333333	22.85	51	72	21
17HN0272	lnk_421	5	32	2017	HN	RILS	1	39.6	24.18	2.202857143	15.42	59	112	53
17HN0535	lnk_421	9	55	2017	HN	RILS	2	30	18.025	1.710714286	11.975	61	112	51
17SF0113	lnk_421	2	28	2017	SF	RILS	1	34.31666667	17.18333333	1.142222222	17.13333333	82	130	48
17SF0999	lnk_421	15	19	2017	SF	RILS	2	25	11.48	0.901333333	13.52	77	129	52
19SN4212	lnk_421	8	35	2019	SN	RILS	1	19.86666667	15.75	0.274444444	4.11666666	56	86	30
19SN4604	lnk_421	16	11	2019	SN	RILS	2	22.5	12.35	0.676666667	10.15000001	54	84	30
17HN0454	lnk_422	8	27	2017	HN	RILS	1	21.54	15.92	0.802857143	5.620000001	56	104	48
17HN0639	lnk_422	11	39	2017	HN	RILS	2	35.26	19.88	2.197142857	15.38	58	104	46
17SF0029	lnk_422	1	29	2017	SF	RILS	1	21.25	8.9	0.823333333	12.35	105	126	21
17SF1003	lnk_422	15	23	2017	SF	RILS	2	30.38333333	11.61666667	1.251111111	18.76666667	75	124	49
19SN4213	lnk_422	8	36	2019	SN	RILS	1	29.86666667	NA	NA	NA	42	70	28
19SN4605	lnk_422	16	12	2019	SN	RILS	2	23.56666667	14.33333333	0.615555556	9.23333334	36	82	46
17HN0121	lnk_423	3	1	2017	HN	RILS	1	23.65	10.1	1.935714286	13.55	50	103	53
17HN0746	lnk_423	13	26	2017	HN	RILS	2	14.78	11.2	0.511428571	3.579999997	53	104	51
17SF0124	lnk_423	2	17	2017	SF	RILS	1	23.04	12	0.736	11.04	67	116	49
17SF1004	lnk_423	15	24	2017	SF	RILS	2	21.18	20.35	0.055333333	0.829999995	67	119	52
19SN4214	lnk_423	8	37	2019	SN	RILS	1	27.73333333	NA	NA	NA	38	74	36
19SN4606	lnk_423	16	13	2019	SN	RILS	2	18.15	10.3	0.523333333	7.849999995	34	78	44
17HN0600	lnk_425	10	1	2017	HN	RILS	2	34.2	18.63333333	2.223809524	15.56666667	61	108	47
17SF0122	lnk_425	2	19	2017	SF	RILS	1	37.43333333	15.78	1.443555556	21.65333334	90	142	52
17SF1006	lnk_425	15	26	2017	SF	RILS	2	34.72166667	9.4	1.688111111	25.32166667	105	145	40
19SN4215	lnk_425	8	38	2019	SN	RILS	1	33.9	18.4	1.033333333	15.5	53	84	31
19SN4607	lnk_425	16	14	2019	SN	RILS	2	NA	NA	NA	NA	NA	NA	NA
17HN0170	lnk_426	3	50	2017	HN	RILS	1	38.86	30.13333333	1.246666667	8.726666669	68	111	43
17HN0528	lnk_426	9	48	2017	HN	RILS	2	35.98	20.48	2.214285714	15.5	68	112	44
17SF0471	lnk_426	7	51	2017	SF	RILS	1	27.63333333	15.74	0.792888889	11.89333334	90	138	48
17SF1007	lnk_426	15	27	2017	SF	RILS	2	34.45	15.58333333	1.257777778	18.86666667	77	124	47
19SN4216	lnk_426	8	39	2019	SN	RILS	1	35.65	12.4	1.55	23.25	49	88	39
19SN4608	lnk_426	16	15	2019	SN	RILS	2	NA	NA	NA	NA	54	88	34
17HN0051	lnk_427	1	51	2017	HN	RILS	1	34.6	17.55	2.435714286	17.05	58	NA	NA
17HN0586	lnk_427	10	15	2017	HN	RILS	2	30.125	16.675	1.921428571	13.45	58	108	50
17SF0516	lnk_427	8	45	2017	SF	RILS	1	24.5	13.1	0.76	11.4	75	121	46
17SF1008	lnk_427	15	28	2017	SF	RILS	2	35.65	18.65	1.133333333	17	77	119	42
19SN4217	lnk_427	8	40	2019	SN	RILS	1	38.4	17.5	1.393333333	20.9	36	82	46
19SN4609	lnk_427	16	16	2019	SN	RILS	2	37.05	12.75	1.62	24.3	40	76	36
17HN0090	lnk_428	2	31	2017	HN	RILS	1	35.725	20.35	2.196428571	15.375	68	NA	NA
17HN0815	lnk_428	14	26	2017	HN	RILS	2	36.2	23.9	1.757142857	12.3	70	113	43
17SF0297	lnk_428	5	17	2017	SF	RILS	1	35.3	16.55	1.25	18.75	82	137	55
17SF1009	lnk_428	15	29	2017	SF	RILS	2	34.98333333	14.38333333	1.373333333	20.6	77	135	58
19SN4218	lnk_428	8	41	2019	SN	RILS	1	29.5	19.35	0.676666667	10.15000001	61	84	23
19SN4610	lnk_428	16	17	2019	SN	RILS	2	37	13.5	1.566666667	23.50000001	37	86	49
17HN0264	lnk_429	5	24	2017	HN	RILS	1	29.2	15.9	1.9	13.3	59	104	45
17HN0720	lnk_429	12	1	2017	HN	RILS	2	27.16	16.25	1.558571429	10.91	58	104	46
17SF0147	lnk_429	3	7	2017	SF	RILS	1	35.01666667	21.95	0.871111111	13.06666667	75	121	46
17SF1010	lnk_429	15	30	2017	SF	RILS	2	32.45	17.2	1.016666667	15.25000001	75	129	54
19SN4219	lnk_429	8	42	2019	SN	RILS	1	38.75	15.1	1.576666667	23.65000001	59	78	19
19SN4611	lnk_429	16	18	2019	SN	RILS	2	NA	NA	NA	NA	0	82	82
17HN0087	lnk_43	2	34	2017	HN	RILS	1	37.76	28.275	1.355	9.485	61	NA	NA
17HN0655	lnk_43	11	55	2017	HN	RILS	2	38.65	29.9	1.25	8.75	63	113	50
17SF0570	lnk_43	9	10	2017	SF	RILS	2	37.96666667	32.15	0.387777778	5.81666667	98	140	42
19SN3892	lnk_43	2	27	2019	SN	RILS	1	NA	NA	NA	NA	NA	NA	NA
19SN4284	lnk_43	10	3	2019	SN	RILS	2	NA	NA	NA	NA	NA	NA	NA
17HN0023	lnk_430	1	23	2017	HN	RILS	1	43.16	21.72	3.062857143	21.44	61	103	42
17HN0487	lnk_430	9	7	2017	HN	RILS	2	38.78	18.88	2.842857143	19.9	59	108	49
17SF0295	lnk_430	5	15	2017	SF	RILS	1	31.98333333	17.36666667	0.974444444	14.61666666	81	131	50
17SF1011	lnk_430	15	31	2017	SF	RILS	2	30.35	16.46666667	0.925555556	13.88333334	75	124	49
19SN4220	lnk_430	8	43	2019	SN	RILS	1	35.9	16.65	1.283333333	19.25	53	86	33
19SN4612	lnk_430	16	19	2019	SN	RILS	2	NA	NA	NA	NA	0	84	84
17HN0053	lnk_431	1	53	2017	HN	RILS	1	23.9	18.3	0.8	5.6	58	NA	NA
17HN0483	lnk_431	9	3	2017	HN	RILS	2	27.3	19.26666667	1.147619048	8.033333336	59	108	49
17SF0227	lnk_431	4	54	2017	SF	RILS	1	32.11666667	18.61666667	0.9	13.5	77	114	37
17SF1012	lnk_431	15	32	2017	SF	RILS	2	26.75	22.81666667	0.262222222	3.93333333	77	135	58
19SN4221	lnk_431	8	44	2019	SN	RILS	1	NA	NA	NA	NA	NA	NA	NA
19SN4613	lnk_431	16	20	2019	SN	RILS	2	NA	NA	NA	NA	NA	NA	NA
17HN0260	lnk_432	5	20	2017	HN	RILS	1	30.9	18.94	1.708571429	11.96	58	107	49
17HN0533	lnk_432	9	53	2017	HN	RILS	2	25.42	16.64	1.254285714	8.779999998	59	112	53
17SF0489	lnk_432	7	69	2017	SF	RILS	1	21.75	14.45	0.486666667	7.300000005	75	121	46
17SF1013	lnk_432	15	33	2017	SF	RILS	2	30.65	21.325	0.621666667	9.325000005	75	119	44
19SN4222	lnk_432	8	45	2019	SN	RILS	1	38.8	19.6	1.28	19.2	38	80	42
19SN4614	lnk_432	16	21	2019	SN	RILS	2	20.4	17.55	0.19	2.85	42	76	34
17HN0041	lnk_433	1	41	2017	HN	RILS	1	24.26	23.32	0.134285714	0.939999998	68	NA	NA
17HN0512	lnk_433	9	32	2017	HN	RILS	2	27.45	32.65	-0.742857143	-5.200000001	68	112	44
17SF0422	lnk_433	7	2	2017	SF	RILS	1	32.48333333	18.35	0.942222222	14.13333333	81	124	43
17SF1014	lnk_433	15	34	2017	SF	RILS	2	39.71666667	17.35	1.491111111	22.36666667	82	135	53
19SN4223	lnk_433	8	46	2019	SN	RILS	1	30.36666667	15.3	1.004444444	15.06666666	53	84	31
19SN4615	lnk_433	16	22	2019	SN	RILS	2	NA	NA	NA	NA	0	82	82
17HN0047	lnk_434	1	47	2017	HN	RILS	1	31.62	20.8	1.545714286	10.82	61	NA	NA
17HN0844	lnk_434	15	4	2017	HN	RILS	2	34.96	20.26	2.1	14.7	63	109	46
17SF0083	lnk_434	2	58	2017	SF	RILS	1	34.53333333	16.15	1.225555556	18.38333334	77	NA	NA
17SF1016	lnk_434	15	36	2017	SF	RILS	2	31.73333333	14.9	1.122222222	16.83333333	102	142	40
19SN4224	lnk_434	8	47	2019	SN	RILS	1	36.5	16.3	1.346666667	20.20000001	76	61	-15
19SN4616	lnk_434	16	23	2019	SN	RILS	2	22.95	11.45	0.766666667	11.50000001	62	88	26
17HN0154	lnk_435	3	34	2017	HN	RILS	1	40.04	28.8	1.605714286	11.24	61	111	50
17HN0620	lnk_435	11	20	2017	HN	RILS	2	34.64	20.64	2	14	60	109	49
17SF0283	lnk_435	5	3	2017	SF	RILS	1	31.82	15.83333333	1.065777778	15.98666667	90	131	41
17SF1017	lnk_435	15	37	2017	SF	RILS	2	33.31666667	14.76666667	1.236666667	18.55000001	77	129	52
19SN4225	lnk_435	8	48	2019	SN	RILS	1	28.2	20.33333333	0.524444444	7.86666666	44	84	40
19SN4617	lnk_435	16	24	2019	SN	RILS	2	20.825	12.3	0.568333333	8.524999995	59	80	21
17HN0062	lnk_437	2	59	2017	HN	RILS	1	32.46	18.45	2.001428571	14.01	61	NA	NA
17HN0851	lnk_437	15	11	2017	HN	RILS	2	36.16	19.54	2.374285714	16.62	58	104	46
17SF0299	lnk_437	5	19	2017	SF	RILS	1	37.06666667	16.61666667	1.363333333	20.45	77	131	54
17SF1022	lnk_437	15	42	2017	SF	RILS	2	36.93333333	13.2	1.582222222	23.73333333	77	129	52
19SN4226	lnk_437	8	49	2019	SN	RILS	1	23	13.95	0.603333333	9.049999995	57	82	25
19SN4618	lnk_437	16	25	2019	SN	RILS	2	21.15	14.3	0.456666667	6.850000005	59	80	21
17HN0254	lnk_438	5	14	2017	HN	RILS	1	37.12	19.3	2.545714286	17.82	61	103	42
17HN0499	lnk_438	9	19	2017	HN	RILS	2	25.98	19.04	0.991428571	6.939999997	58	104	46
17SF0511	lnk_438	8	50	2017	SF	RILS	1	31.3	14.11666667	1.145555556	17.18333334	90	124	34
17SF1023	lnk_438	15	43	2017	SF	RILS	2	25.58333333	14.3	0.752222222	11.28333333	69	119	50
19SN4227	lnk_438	8	50	2019	SN	RILS	1	20.25	13.6	0.443333333	6.649999995	57	80	23
19SN4619	lnk_438	16	26	2019	SN	RILS	2	NA	NA	NA	NA	0	74	74
17HN0043	lnk_439	1	43	2017	HN	RILS	1	37.42	20.06	2.48	17.36	52	103	51
17HN0767	lnk_439	13	47	2017	HN	RILS	2	34.48	23.94	1.505714286	10.54	55	113	58
17SF1024	lnk_439	15	44	2017	SF	RILS	2	28.36666667	17.43333333	0.728888889	10.93333334	69	124	55
19SN4228	lnk_439	8	51	2019	SN	RILS	1	29.65	11.45	1.213333333	18.2	60	76	16
19SN4620	lnk_439	16	27	2019	SN	RILS	2	21	19.2	0.12	1.8	57	82	25
17HN0126	lnk_44	3	6	2017	HN	RILS	1	24.5	17.275	1.032142857	7.224999999	62	111	49
17HN0514	lnk_44	9	34	2017	HN	RILS	2	26.78	15.56	1.602857143	11.22	70	112	42
17SF0291	lnk_44	5	11	2017	SF	RILS	1	23.06666667	13.43333333	0.642222222	9.63333333	82	127	45
17SF0571	lnk_44	9	11	2017	SF	RILS	2	28.95	13.5	1.03	15.45	105	115	10
19SN3893	lnk_44	2	28	2019	SN	RILS	1	19.43333333	15.13333333	0.286666667	4.300000005	58	78	20
19SN4285	lnk_44	10	4	2019	SN	RILS	2	21	14.6	0.426666667	6.400000005	51	86	35
17HN0102	lnk_440	2	19	2017	HN	RILS	1	36.98	33.1	0.554285714	3.879999998	61	111	50
17HN0764	lnk_440	13	44	2017	HN	RILS	2	36.68	26.38	1.471428571	10.3	68	113	45
17SF0325	lnk_440	5	45	2017	SF	RILS	1	38.86666667	20.06666667	1.253333333	18.8	77	131	54
17SF1025	lnk_440	15	45	2017	SF	RILS	2	36.86666667	15.1	1.451111111	21.76666667	77	142	65
19SN4229	lnk_440	8	52	2019	SN	RILS	1	35.9	18.7	1.146666667	17.20000001	51	88	37
19SN4621	lnk_440	16	28	2019	SN	RILS	2	NA	NA	NA	NA	0	82	82
17HN0416	lnk_441	7	56	2017	HN	RILS	1	41.2	31.625	1.367857143	9.575000001	65	112	47
17HN0867	lnk_441	15	27	2017	HN	RILS	2	38.12	30.4	1.102857143	7.720000001	63	113	50
17SF0058	lnk_441	1	58	2017	SF	RILS	1	31.24	19.6	0.776	11.64	77	130	53
17SF1026	lnk_441	15	46	2017	SF	RILS	2	34.96666667	17.35	1.174444444	17.61666666	77	142	65
19SN4230	lnk_441	9	52	2019	SN	RILS	1	34.15	18.83333333	1.021111111	15.31666667	53	86	33
19SN4622	lnk_441	16	29	2019	SN	RILS	2	26.15	12.86666667	0.885555556	13.28333334	64	86	22
17HN0281	lnk_442	5	41	2017	HN	RILS	1	35.68	22.76	1.845714286	12.92	61	104	43
17HN0593	lnk_442	10	8	2017	HN	RILS	2	34.46	23.04	1.631428571	11.42	61	112	51
17SF0248	lnk_442	4	33	2017	SF	RILS	1	35.7	14.36666667	1.422222222	21.33333333	77	130	53
17SF1027	lnk_442	15	47	2017	SF	RILS	2	37.58333333	14.46666667	1.541111111	23.11666667	75	129	54
19SN4231	lnk_442	9	51	2019	SN	RILS	1	43.2	15.2	1.866666667	28.00000001	51	86	35
19SN4623	lnk_442	16	30	2019	SN	RILS	2	32.5	15.6	1.126666667	16.90000001	54	88	34
17HN0178	lnk_444	3	58	2017	HN	RILS	1	34.18	26.06666667	1.159047619	8.113333333	62	111	49
17HN0521	lnk_444	9	41	2017	HN	RILS	2	40.38	29.24	1.591428571	11.14	61	112	51
17SF1031	lnk_444	15	51	2017	SF	RILS	2	34.18333333	20.96666667	0.881111111	13.21666667	77	135	58
19SN4232	lnk_444	9	50	2019	SN	RILS	1	29.8	20.2	0.64	9.6	62	86	24
19SN4624	lnk_444	16	31	2019	SN	RILS	2	NA	NA	NA	NA	0	86	86
17HN0456	lnk_447	8	25	2017	HN	RILS	1	27.36	17.38	1.425714286	9.980000002	59	108	49
17HN0522	lnk_447	9	42	2017	HN	RILS	2	30.12	17.34	1.825714286	12.78	58	112	54
17SF0086	lnk_447	2	55	2017	SF	RILS	1	35.21666667	14.06666667	1.41	21.15	71	117	46
17SF1034	lnk_447	15	54	2017	SF	RILS	2	27.32	8.7	1.241333333	18.62	75	129	54
19SN4233	lnk_447	9	49	2019	SN	RILS	1	29.8	15.43333333	0.957777778	14.36666667	46	72	26
19SN4625	lnk_447	16	32	2019	SN	RILS	2	40.45	27.15	0.886666667	13.30000001	40	72	32
17HN0048	lnk_448	1	48	2017	HN	RILS	1	24.5	21.8	0.385714286	2.700000002	68	NA	NA
17HN0688	lnk_448	12	33	2017	HN	RILS	2	33.76	19.82	1.991428571	13.94	63	113	50
17SF0263	lnk_448	4	18	2017	SF	RILS	1	35.88333333	24.23333333	0.776666667	11.65000001	77	121	44
17SF1035	lnk_448	15	55	2017	SF	RILS	2	38.41666667	17.14	1.418444444	21.27666666	75	129	54
19SN4234	lnk_448	9	48	2019	SN	RILS	1	24.1	13.9	0.68	10.2	51	86	35
19SN4626	lnk_448	16	33	2019	SN	RILS	2	48.7	18	2.046666667	30.70000001	46	82	36
17HN0166	lnk_449	3	46	2017	HN	RILS	1	29.25	16.58	1.81	12.67	54	103	49
17HN0582	lnk_449	10	19	2017	HN	RILS	2	30.28	18.38	1.7	11.9	52	104	52
17SF0004	lnk_449	1	4	2017	SF	RILS	1	25.33333333	13.76666667	0.771111111	11.56666667	71	121	50
17SF1036	lnk_449	15	56	2017	SF	RILS	2	31.7	16.875	0.988333333	14.825	75	119	44
19SN4235	lnk_449	9	47	2019	SN	RILS	1	33.4	15.1	1.22	18.3	61	76	15
19SN4627	lnk_449	16	34	2019	SN	RILS	2	40	22	1.2	18	40	72	32
17HN0428	lnk_45	8	53	2017	HN	RILS	1	23	14.6	1.2	8.4	59	112	53
17HN0616	lnk_45	11	16	2017	HN	RILS	2	28.7	16.98	1.674285714	11.72	61	109	48
17SF0512	lnk_45	8	49	2017	SF	RILS	1	18.55	14.15	0.293333333	4.399999995	79	132	53
17SF0572	lnk_45	9	12	2017	SF	RILS	2	31.05	9.875	1.411666667	21.17500001	76	115	39
19SN3894	lnk_45	2	29	2019	SN	RILS	1	34.9	11.8	1.54	23.1	52	84	32
19SN4286	lnk_45	10	5	2019	SN	RILS	2	21.6	11.05	0.703333333	10.55	53	84	31
17HN0441	lnk_450	8	40	2017	HN	RILS	1	15.92	12.34	0.511428571	3.579999997	48	104	56
17HN0834	lnk_450	14	7	2017	HN	RILS	2	19.6	11.4	1.171428571	8.199999997	48	104	56
17SF0018	lnk_450	1	18	2017	SF	RILS	1	29.98	12.23333333	1.183111111	17.74666667	67	117	50
17SF1037	lnk_450	15	57	2017	SF	RILS	2	23.62	12	0.774666667	11.62000001	62	124	62
19SN4236	lnk_450	9	46	2019	SN	RILS	1	18.05	10.45	0.506666667	7.600000005	42	74	32
19SN4628	lnk_450	16	35	2019	SN	RILS	2	NA	NA	NA	NA	0	74	74
17HN0329	lnk_452	6	32	2017	HN	RILS	1	41.4	20.96	2.92	20.44	58	104	46
17HN0609	lnk_452	11	9	2017	HN	RILS	2	41.04	20.8	2.891428571	20.24	58	109	51
17SF0307	lnk_452	5	27	2017	SF	RILS	1	38.25	21.85	1.093333333	16.4	71	121	50
17SF1039	lnk_452	15	59	2017	SF	RILS	2	36.18333333	18.43333333	1.183333333	17.75	75	129	54
19SN4237	lnk_452	9	45	2019	SN	RILS	1	24.95	10.45	0.966666667	14.50000001	50	86	36
19SN4629	lnk_452	16	36	2019	SN	RILS	2	39.8	18.4	1.426666667	21.40000001	46	82	36
17HN0295	lnk_453	5	55	2017	HN	RILS	1	31.52	23.52	1.142857143	8.000000001	65	112	47
17HN0896	lnk_453	15	56	2017	HN	RILS	2	33.22	22.5	1.531428571	10.72	68	113	45
17SF0335	lnk_453	5	55	2017	SF	RILS	1	31.83333333	18.91666667	0.861111111	12.91666667	75	121	46
17SF1040	lnk_453	15	60	2017	SF	RILS	2	34.63333333	11.3	1.555555556	23.33333334	77	142	65
19SN4238	lnk_453	9	44	2019	SN	RILS	1	25.3	15.6	0.646666667	9.700000005	68	80	12
19SN4630	lnk_453	16	37	2019	SN	RILS	2	30.96666667	NA	NA	NA	64	86	22
17HN0266	lnk_455	5	26	2017	HN	RILS	1	38.22	23.98	2.034285714	14.24	61	104	43
17HN0542	lnk_455	10	59	2017	HN	RILS	2	33.5	21.74	1.68	11.76	61	112	51
17SF0486	lnk_455	7	66	2017	SF	RILS	1	38.36666667	19.34	1.268444444	19.02666666	90	127	37
17SF1042	lnk_455	15	62	2017	SF	RILS	2	34.3	16.85	1.163333333	17.45	82	142	60
19SN4239	lnk_455	9	43	2019	SN	RILS	1	28.7	17.66666667	0.735555556	11.03333334	56	86	30
19SN4631	lnk_455	16	38	2019	SN	RILS	2	21.55	19.45	0.14	2.1	49	76	27
17HN0213	lnk_456	4	28	2017	HN	RILS	1	32.92	21.82	1.585714286	11.1	59	112	53
17HN0723	lnk_456	13	3	2017	HN	RILS	2	28.12	14.56	1.937142857	13.56	63	109	46
17SF0121	lnk_456	2	20	2017	SF	RILS	1	31.925	14.25	1.178333333	17.675	90	114	24
17SF1043	lnk_456	15	63	2017	SF	RILS	2	32.11666667	13.3	1.254444444	18.81666666	77	124	47
19SN4240	lnk_456	9	42	2019	SN	RILS	1	39.85	13.2	1.776666667	26.65000001	38	82	44
19SN4632	lnk_456	16	39	2019	SN	RILS	2	25.8	16.73333333	0.604444444	9.06666666	38	78	40
17HN0283	lnk_457	5	43	2017	HN	RILS	1	23.48	17.98	0.785714286	5.500000002	58	112	54
17HN0734	lnk_457	13	14	2017	HN	RILS	2	26.48	16.26	1.46	10.22	56	109	53
17SF0215	lnk_457	4	66	2017	SF	RILS	1	32.02	18.35	0.911333333	13.67	69	117	48
17SF1044	lnk_457	15	64	2017	SF	RILS	2	20.76666667	15.65	0.341111111	5.116666665	75	124	49
19SN4241	lnk_457	9	41	2019	SN	RILS	1	27.7	20	0.513333333	7.699999995	0	72	72
19SN4633	lnk_457	16	40	2019	SN	RILS	2	22.16666667	20.93333333	0.082222222	1.23333333	38	76	38
17HN0439	lnk_46	8	42	2017	HN	RILS	1	43.6	34.36	1.32	9.24	68	112	44
17HN0548	lnk_46	10	53	2017	HN	RILS	2	40.9	30.925	1.425	9.975	68	112	44
17SF0303	lnk_46	5	23	2017	SF	RILS	1	34.58333333	19.25	1.022222222	15.33333333	90	145	55
17SF0573	lnk_46	9	13	2017	SF	RILS	2	31.41666667	22.6	0.587777778	8.81666667	105	115	10
19SN3895	lnk_46	2	30	2019	SN	RILS	1	32.8	16.9	1.06	15.9	49	90	41
19SN4287	lnk_46	10	6	2019	SN	RILS	2	33.4	18.35	1.003333333	15.05	47	90	43
17HN0147	lnk_47	3	27	2017	HN	RILS	1	40.9	32.15	1.25	8.75	59	111	52
17HN0936	lnk_47	16	25	2017	HN	RILS	2	41.58	24.56	2.431428571	17.02	61	113	52
17SF0125	lnk_47	2	16	2017	SF	RILS	1	33.8	21.81666667	0.798888889	11.98333334	90	NA	NA
17SF0574	lnk_47	9	14	2017	SF	RILS	2	39.11666667	21.91666667	1.146666667	17.20000001	79	140	61
19SN3896	lnk_47	2	31	2019	SN	RILS	1	NA	NA	NA	NA	0	84	84
19SN4288	lnk_47	10	7	2019	SN	RILS	2	26.43333333	14.5	0.795555556	11.93333334	61	88	27
17HN0134	lnk_48	3	14	2017	HN	RILS	1	40.84	29.04	1.685714286	11.8	61	111	50
17HN0645	lnk_48	11	45	2017	HN	RILS	2	37.9	26.18	1.674285714	11.72	61	113	52
17SF0054	lnk_48	1	54	2017	SF	RILS	1	30.6	18.03333333	0.837777778	12.56666667	75	NA	NA
17SF0576	lnk_48	9	16	2017	SF	RILS	2	28.96666667	23.31666667	0.376666667	5.650000005	76	115	39
19SN3897	lnk_48	2	32	2019	SN	RILS	1	31.45	17.23333333	0.947777778	14.21666667	57	82	25
19SN4289	lnk_48	10	8	2019	SN	RILS	2	32.55	16.65	1.06	15.9	62	88	26
17HN0006	lnk_49	1	6	2017	HN	RILS	1	28.36	19.16	1.314285714	9.199999998	62	NA	NA
17HN0718	lnk_49	12	3	2017	HN	RILS	2	32.5	12.46666667	2.861904762	20.03333333	68	109	41
17SF0272	lnk_49	4	9	2017	SF	RILS	1	28.34	21.76666667	0.438222222	6.57333333	91	131	40
17SF0577	lnk_49	9	17	2017	SF	RILS	2	27.8	15.7	0.806666667	12.10000001	76	128	52
19SN3898	lnk_49	2	33	2019	SN	RILS	1	32.5	13.1	1.293333333	19.4	54	82	28
19SN4290	lnk_49	10	9	2019	SN	RILS	2	21.2	NA	NA	NA	64	74	10
17HN0027	lnk_50	1	27	2017	HN	RILS	1	37.92	19.8	2.588571429	18.12	59	NA	NA
17HN0837	lnk_50	14	4	2017	HN	RILS	2	35.75	22.36	1.912857143	13.39	63	113	50
17SF0332	lnk_50	5	52	2017	SF	RILS	1	29.45	15.81666667	0.908888889	13.63333334	105	137	32
17SF0578	lnk_50	9	18	2017	SF	RILS	2	32.58	12.84	1.316	19.74	75	115	40
19SN3899	lnk_50	2	34	2019	SN	RILS	1	32.5	19.13333333	0.891111111	13.36666667	50	82	32
19SN4291	lnk_50	10	10	2019	SN	RILS	2	37.55	11.95	1.706666667	25.60000001	51	86	35
17HN0345	lnk_51	6	16	2017	HN	RILS	1	28.72	17	1.674285714	11.72	56	112	56
17HN0847	lnk_51	15	7	2017	HN	RILS	2	26.9	19.7	1.028571429	7.200000003	55	104	49
17SF0136	lnk_51	2	5	2017	SF	RILS	1	38.9	14.525	1.625	24.375	82	NA	NA
17SF0579	lnk_51	9	19	2017	SF	RILS	2	36.2	15.5	1.38	20.7	75	145	70
[truncated: 256 more rows]
